# Supplementary material for: Dataset on physical properties of raw and roasted cashew nuts
Source: Data Brief. 2020 Nov 6;33:106514. doi: 10.1016/j.dib.2020.106514 (PMC7683228; doi:10.1016/j.dib.2020.106514)
Supplement: Supplementary file 1 [file mmc1.xlsx]

## Sheet: Supplementary Table 1
	Supplementary Table 1: Axial dimensions, geometric mean diameter and sphericity of raw cashew nut and cashew nut roasted in groundnut oil
		Large										Medium										Small
		Raw					Roasted					Raw					Roasted					Raw					Roasted
		a	b	c	G	S	ar	br	cr	Gr	Sr	a	b	c	G	S	ar	br	cr	Gr	Sr	a	b	c	G	S	ar	br	cr	Gr	Sr
		(mm)	(mm)	(mm)	(mm)	(%)	(mm)	(mm)	(mm)	(mm)	(%)	(mm)	(mm)	(mm)	(mm)	(%)	(mm)	(mm)	(mm)	(mm)	(%)	(mm)	(mm)	(mm)	(mm)	(%)	(mm)	(mm)	(mm)	(mm)	(%)
		40.7	29.35	21.76	29.6224	72.7823	42.82	32.36	23.25	31.8195	74.3098	31.07	23.6	17.95	23.6105	75.9914	32.35	26.48	19.38	25.5103	78.8571	31.06	23.31	16.39	22.8091	73.4355	31.59	25.59	17.38	24.13	76.3848
		37.71	28.93	18.54	27.2461	72.2517	40.01	32.17	20.78	29.9058	74.7457	34.66	25.56	16.08	24.2414	69.9407	36.01	27.25	17.14	25.6212	71.1503	29.14	20.42	16.18	21.2736	73.0049	29.43	23.6	17.64	23.0533	78.3327
		36.14	36.2	18.16	28.7478	79.5456	37.22	25.84	20.41	26.9756	72.476	31.44	24.55	17.45	23.7927	75.6764	32.61	25.95	18.43	24.9845	76.6162	30.5	24.76	19.02	24.3082	79.6992	30.87	25.38	20.3	25.1483	81.4651
		36.78	27.53	23.53	28.7749	78.2351	39.47	29.82	25	30.8725	78.2176	31.58	23.66	17.11	23.3826	74.0423	33.46	27.9	18.81	25.992	77.6808	31.17	23.34	14.64	22.0019	70.5867	31.6	24.39	15.65	22.9335	72.5745
		44.16	28.71	20.72	29.727	67.3165	45.63	31.81	22.86	32.1339	70.4228	30.31	23.9	19.47	24.1611	79.7133	31.75	26.84	21.29	26.2765	82.7606	30.05	21.5	17.09	22.2677	74.1021	30.64	22.22	18	23.0552	75.2454
		33.69	27.34	19.56	26.2154	77.8135	35.76	29.49	20.71	27.9523	78.1664	29.24	22.51	19.8	23.5328	80.4814	30.19	23.96	21.21	24.8483	82.3064	31.53	23.36	16.53	23.0051	72.9624	32.4	24.97	18.15	24.4876	75.5791
		31.17	22.85	18.14	23.465	75.2806	33.13	25.17	20.79	25.8813	78.1205	33.92	23.2	18.71	24.5098	72.2576	34.71	24.99	20.13	25.9431	74.7424	29.55	21.34	14.15	20.7413	70.1905	29.87	21.53	14.95	21.2638	71.1877
		38.27	29.21	19.12	27.7519	72.5161	39.81	29.76	21.48	29.4139	73.8858	28.26	23.43	17.21	22.5031	79.6287	29.57	26.7	18.68	24.5234	82.9332	28.94	22.19	17.11	22.2315	76.8193	29.85	23.8	18.46	23.5822	79.0023
		35.07	28.47	19.94	27.1029	77.2824	36.67	31.5	21.47	29.162	79.5256	31.85	24.58	18.69	24.4587	76.7934	33.07	27.71	20.11	26.4136	79.8718	29.05	23.93	18.26	23.3272	80.3003	29.79	25.74	19.17	24.4963	82.2299
		31.08	22.8	20.37	24.3483	78.3408	32.73	26.15	22.11	26.6483	81.4184	32.92	23.28	17.1	23.5765	71.6176	34.02	26.26	17.89	25.1891	74.0421	30.24	24.42	17.18	23.323	77.1262	30.83	25.4	17.85	24.0888	78.1343
		38.1	26.73	17.53	26.1358	68.5978	39.53	28.58	19.08	27.8306	70.4037	28.59	22	17.38	22.1937	77.6273	30.09	24.4	18.44	23.8337	79.208	32.07	22.45	15.67	22.4282	69.9352	33.37	23.93	17.08	23.8925	71.5989
		31.83	22.66	16.06	22.6263	71.0849	33.3	24.31	17.41	24.1551	72.5379	29.97	21.68	15.99	21.8205	72.8078	31.39	24.3	17.18	23.5762	75.1073	29.44	23.27	16.84	22.5957	76.7516	29.24	24.59	17.57	23.29	79.6511
		35.84	27.71	17.48	25.893	72.246	37.43	29.46	18.82	27.4805	73.4183	28.72	23.32	17.4	22.6719	78.9411	29.9	26.28	19.21	24.7139	82.6552	26	20.8	14.06	19.6641	75.6311	27.07	21.5	14.66	20.434	75.4858
		34.29	24.43	18.46	24.9139	72.6563	35.61	27.32	19.55	26.6931	74.9597	31.4	21.59	16.37	22.3054	71.0364	32.76	23.11	17.49	23.658	72.2161	29.62	25.02	18.33	23.8604	80.5551	30.51	26.67	19.04	24.9293	81.7087
		31.17	25.11	19.37	24.7498	79.4025	32.48	27.72	20.92	26.6067	81.917	31.79	25.31	16.62	23.7358	74.6645	33.86	27.39	18.46	25.7733	76.1173	29.21	22.5	14.16	21.0342	72.0102	30.37	23.58	15.11	22.1183	72.8293
		36.33	28.06	18.52	26.6276	73.2936	36.95	27.53	20.62	27.5784	74.6372	32.35	23.21	17.4	23.5523	72.8046	33.51	24.69	18.36	24.766	73.9063	27.39	21.09	14.92	20.5028	74.8549	27.93	22.33	15.86	21.4662	76.857
		30.1	24.04	14.83	22.057	73.2792	32.51	26.57	16.48	24.2357	74.5484	34.02	23.94	18.29	24.605	72.3252	35.61	26.91	20.49	26.978	75.7595	28.7	21.57	16.25	21.5871	75.2165	29.07	23.28	16.7	22.4413	77.1975
		37.47	27.28	20.23	27.4478	73.2528	39.05	30	21.53	29.3266	75.1002	31.94	23.28	15.33	22.5054	70.4615	33.37	24.75	16.41	23.8422	71.4481	28.93	22.73	16.76	22.254	76.9235	29.32	24.04	18.29	23.4479	79.9724
		34.55	27.8	17.69	25.7083	74.409	35.92	28.19	18.8	26.7011	74.335	33.35	24.48	18.67	24.7942	74.3455	34.75	26.35	19.56	26.1638	75.2916	27.32	19.92	14.13	19.738	72.2476	27.82	20.56	14.71	20.3391	73.1095
		35.52	24.38	16.73	24.3782	68.6322	35.38	25.65	17.95	25.3495	71.6493	29.89	23.17	17.35	22.9043	76.6287	31.24	25.31	18.49	24.4519	78.2713	24.85	20.49	15.07	19.7239	79.372	25.32	21.36	15.61	20.3621	80.419
		34.1	25.79	19.37	25.7303	75.4555	35.6	26.83	21.29	27.2949	76.6712	31.18	24.77	16.97	23.5773	75.6168	32.96	26.75	18.74	25.4699	77.2751	29.97	22.54	17.78	22.9012	76.4136	29.92	22.32	18	22.9074	76.5622
		32.43	23.55	14.59	22.3356	68.8733	33.9	25.09	16.37	24.0575	70.9659	33.07	25.42	18.29	24.8661	75.1923	33.43	26.55	19.56	25.8934	77.4557	26.06	20.31	13.07	19.054	73.116	26.93	21.19	14.25	20.1092	74.672
		32.38	23.86	15.74	22.9959	71.0189	34.54	25.2	17.07	24.584	71.1754	31.52	22.75	18.1	23.5008	74.5583	32.61	26.49	19.55	25.6562	78.676	29.88	23.71	15.01	21.9903	73.5953	30.87	25.57	16.51	23.5327	76.2316
		35.31	26.7	18.13	25.7594	72.9521	36.96	28.05	18.23	26.6369	72.0696	31.76	24.8	18.25	24.3145	76.5569	29.69	24.88	18.41	23.8692	80.3948	29.17	22.3	16.05	21.8561	74.9265	30.29	23.46	16.79	22.8503	75.4386
		30.79	22.13	16.23	22.2794	72.3592	33.02	25.1	17.33	24.308	73.6161	28.2	21.92	17.3	22.0316	78.1261	33.19	26.61	20.02	26.0519	78.4931	28.41	21.63	14.41	20.6886	72.8215	29.45	21.85	15.84	21.6819	73.6227
		41.44	27.94	17.99	27.5143	66.3956	43.07	30.18	19.09	29.1676	67.7213	30.37	21.77	18.3	22.9572	75.5916	31.02	24.53	19.3	24.4887	78.9448	31.9	22.6	13.48	21.3401	66.8968	33.26	24.07	14.83	22.8129	68.5895
		34.67	27.14	18.83	26.0698	75.1942	35.81	29.65	20.52	27.9299	77.9946	28.79	24.37	18.19	23.3692	81.1711	30.21	26.52	19.72	25.0925	83.0602	29.06	21.28	17.22	22.0005	75.7073	29.78	23.4	18.24	23.3375	78.3665
		36.55	27.8	17.84	26.2689	71.8712	37.9	28.91	18.26	27.1475	71.6292	30.94	23.45	15.85	22.5717	72.9531	32.84	24.63	17.15	24.0276	73.1657	30.09	22.9	16.16	22.3306	74.2126	27.9	21.21	14.48	20.4631	73.3444
		38.82	30.87	20.62	29.1269	75.0305	39.83	31.96	21.17	29.981	75.2724	32.25	23.83	18.37	24.1688	74.9419	33.82	26.45	19.36	25.8723	76.5	26.47	20.94	13.86	19.7317	74.5437	31.54	25.24	16.72	23.6989	75.1393
		32.3	24.49	18.31	24.3759	75.467	33.16	27.07	19.55	25.9866	78.3674	32.58	24.12	18.34	24.3356	74.695	33.05	25.4	19.58	25.4257	76.931	27.74	20.12	15.75	20.6382	74.3987	28.79	21.44	17.76	22.2145	77.1605
		33.52	26.6	19.15	25.7504	76.8211	34.21	28.81	20.03	27.0267	79.0022	32.05	23.92	16.72	23.4032	73.0209	33.3	26.18	18.27	25.1604	75.5567	26.1	20.16	17.04	20.7746	79.5963	26.95	21.37	17.46	21.5842	80.0898
		36.07	27.61	18.85	26.5771	73.6821	37.44	29.31	20.14	28.0632	74.9551	27.71	23.25	17.64	22.4829	81.1365	28.61	25.57	18.48	23.8223	83.2656	27.75	21.56	14.71	20.6463	74.401	28.57	23.1	15.29	21.6094	75.6368
		35	27.82	18.54	26.2328	74.9509	36.01	28.88	20.13	27.5606	76.5358	31.67	23.53	17.13	23.3709	73.7951	32.52	26.01	18.33	24.9355	76.6774	30.56	24.6	17.61	23.6564	77.4098	31.6	25.1	18.27	24.38	77.1518
		35.18	25.86	16.98	24.905	70.7932	36.72	28	17.77	26.338	71.7266	32.38	23.79	16.14	23.1664	71.5454	33.49	25.86	17.31	24.6574	73.6261	25.39	19.77	14.59	19.4197	76.4855	26.65	21.55	15.81	20.8621	78.2819
		34.26	27.06	18.61	25.8397	75.4223	34.96	29.118	19.4	27.0299	77.3167	32.25	23.21	16.65	23.185	71.8914	33.82	26.96	17.57	25.209	74.5386	29.57	23.09	17.41	22.8222	77.1803	31.36	24.26	18.84	24.2912	77.4592
		34.02	25.98	18.16	25.2249	74.1473	35.03	27.52	19.1	26.4063	75.3819	31.27	24.14	15.72	22.809	72.9421	32.07	26.43	17.38	24.5141	76.4392	28.69	20.83	14.66	20.6151	71.8545	30.09	22.21	15.31	21.7094	72.1484
		34.61	25.96	19.14	25.8117	74.5786	35.55	28.34	18.89	26.6987	75.1019	28.96	22.57	16.73	22.196	76.6438	29.41	23.99	18.01	23.3353	79.3447	27.93	20.15	15.11	20.4113	73.0801	28.91	21.36	16.51	21.6836	75.0039
		35.79	28.22	17.05	25.8235	72.1527	36.81	27.96	17.89	26.4061	71.7362	30.82	23.39	19.17	23.9973	77.8626	31.61	25.28	20.31	25.3185	80.0963	28.35	21.54	17.02	21.8233	76.978	29.26	22.32	17.75	22.632	77.3478
		34.35	23.86	21.45	26.0021	75.6975	35.74	26.28	22.2	27.524	77.0116	30.25	23.2	14.76	21.7988	72.0623	32.47	24.91	16.2	23.5753	72.6064	30.88	25.21	16.97	23.6398	76.5538	32.25	26.11	18.47	24.9613	77.3995
		35.76	24.66	15.97	24.149	67.5307	37.55	26.54	17.78	26.0704	69.4285	30.42	24.2	17.54	23.4604	77.1215	31.56	27.15	18.96	25.3269	80.2499	27.57	21.21	15.9	21.0277	76.2702	29.21	24.02	17.82	23.2098	79.4583
		31.46	25.22	19.41	24.8796	79.0832	33.78	28.27	20.43	26.9206	79.6939	31.13	24.32	15.9	22.9182	73.6208	32.22	26.59	17.73	24.7657	76.8644	27.42	22.26	16.2	21.4636	78.2772	28.62	23.04	17.75	22.7048	79.3318
		35.57	29	15.78	25.3433	71.2491	37.85	32.17	19.03	28.5092	75.3216	29.56	23.29	14	21.2814	71.994	32.05	24.21	15.06	22.6925	70.8035	31.92	22.04	16.99	22.8642	71.6297	32.85	23.13	17.72	23.7898	72.4196
		33.24	25.42	17.22	24.4131	73.445	35.12	29.21	18.75	26.7935	76.2912	31.68	23.49	14.3	21.9955	69.4304	33.62	24.33	14.52	22.8158	67.8637	26.04	20.57	17.78	21.1967	81.4007	27.4	23.74	19.37	23.2695	84.9252
		33.39	24.28	19.32	25.0202	74.9332	34.5	28.78	20.16	27.1519	78.7011	31.95	23.95	16.89	23.4676	73.451	32.67	26.21	17.55	24.6773	75.5351	28.41	19.47	16.25	20.792	73.1856	30.51	21.03	17.87	22.5494	73.9083
		34.87	26.05	16.89	24.8483	71.2598	35.66	27.74	17.43	25.8342	72.4459	29.5	22.7	16.16	22.1189	74.9792	30.58	25.47	18.1	24.1573	78.997	28.56	20.94	17.01	21.6677	75.8673	29.51	22.47	17.63	22.6956	76.9081
		33.07	24.1	15.99	23.3579	70.6316	34.23	25.12	17.14	24.5177	71.6263	33.05	23.87	16.87	23.6981	71.7037	34.48	24.66	18.71	25.1504	72.942	26.53	22.27	15.68	21.0023	79.1645	27.29	23.65	16.34	21.9295	80.3573
		33.89	26.82	19.95	26.2719	77.521	34.6	28.67	20.8	27.4277	79.2707	30.51	22.7	17.03	22.7629	74.608	32.03	23.9	18.69	24.2766	75.7934	28.82	21.31	15.51	21.1981	73.5533	30.23	23.41	16.63	22.7463	75.2441
		34.87	24.17	17.51	24.5285	70.3428	35.99	25.72	18.81	25.9187	72.0165	34	24.15	16.23	23.7085	69.731	35.53	27.06	17.7	25.7216	72.3942	28	19.33	12.27	18.7966	67.1305	29.14	20.32	14.13	20.301	69.6673
		35.8	26.77	18.33	25.9955	72.6131	36.75	28.93	19.41	27.429	74.6368	30.91	22.5	18.27	23.3349	75.4932	33.23	24.38	20.45	25.4929	76.7165	27.27	21.7	16.05	21.1774	77.6584	28.17	22.56	17.56	22.3469	79.3286
		35.15	27.03	19.17	26.3106	74.8524	36.58	29.32	20.42	27.9783	76.4852	32.29	23.58	19.05	24.3876	75.5268	33.6	26.43	20.93	26.4892	78.8369	27.31	20.08	14.63	20.019	73.303	28.59	21.35	15.82	21.2948	74.4833
		35.41	26.85	17.12	25.343	71.5702	36.81	28.62	18.23	26.7798	72.7514	30.91	21.19	19.38	23.3271	75.4679	31.98	23.76	21.39	25.3306	79.2076	34.45	27.06	16.38	24.8091	72.0147	35.13	27.67	17.36	25.6495	73.0131
		35.7	25.45	16.2	24.507	68.6471	35.56	26.43	16.9	25.1371	70.6893	34.04	23.25	19.44	24.8716	73.0657	35.3	25.64	20.42	26.4393	74.8988	30.01	26.04	18.12	24.1929	80.6162	30.28	26.71	18.68	24.7212	81.6419
		37.57	26.15	16.73	25.4255	67.675	38.91	27.76	18.09	26.9343	69.2222	34.21	23.84	13.94	22.4857	65.7286	36.16	24.49	15.42	23.902	66.1006	30.18	21.8	15.24	21.5635	71.4498	31.37	22.25	15.16	21.954	69.9842
		31.96	24.91	17.4	24.0165	75.1455	33.17	28.75	18.21	25.8959	78.0703	34.64	23.95	17.83	24.5477	70.8653	35.96	26.07	18.54	25.9034	72.0339	27.11	23.11	14.38	20.808	76.7538	27.96	24.29	15.96	22.1309	79.152
		42.07	30.58	19.45	29.2489	69.5244	43.74	32.72	20.68	30.9324	70.7189	30.51	19.06	22.54	23.578	77.2795	32.65	27.23	20.45	26.2951	80.5363	30.03	22.9	19.74	23.855	79.4372	30.45	23.57	20.77	24.6109	80.824
		35.13	26.77	18.35	25.8417	73.5602	35.7	28.96	18.95	26.9583	75.5134	31.79	23.58	18.73	24.1244	75.8869	33.32	24.54	20	25.3826	76.1783	30.09	23.42	17.27	23.0021	76.4443	30.81	25.25	17.77	24.0001	77.8972
		36.3	26.57	19.66	26.6662	73.4605	35.95	29.26	21.16	28.1296	78.2463	32.67	23.93	16.63	23.5141	71.9745	33.97	25.65	17.55	24.821	73.0675	28.97	24.39	16.69	22.7617	78.5701	30.17	25.16	17.16	23.5289	77.9876
		34.74	24.98	16.16	24.115	69.4158	36.19	26.1	18.14	25.7803	71.2361	34.18	23.73	20.83	25.6598	75.0725	35.55	25.94	22.47	27.4666	77.2618	27.37	21.1	13	19.5809	71.5416	28.59	22.28	14.57	21.015	73.5048
		40.31	29.22	17.01	27.1602	67.3782	41.57	31.17	20.92	30.0395	72.2625	32.88	23.19	16.89	23.4398	71.289	33.77	24.5	18.1	24.6486	72.9896	28.41	22.74	16.11	21.8333	76.8507	29.16	23.33	16.74	22.4984	77.1552
		34.44	26.92	17.41	25.2724	73.3808	35.6	28.41	18.71	26.648	74.854	30.29	23.95	18.77	23.8794	78.8358	32.17	25.76	19.98	25.4877	79.2282	30.38	21.53	14.71	21.2691	70.0101	31.36	23.08	16.01	22.6291	72.1592
		33.06	24.26	18.28	24.475	74.0322	34.31	26.79	19.53	26.1838	76.3152	31.67	23.74	18	23.8305	75.2464	32.15	26.72	20.29	25.9278	80.6465	30.47	23.9	16.73	23.0103	75.5179	31.03	25.13	17.51	23.9012	77.0262
		36.7	27.19	19.6	26.9429	73.4138	37.47	29.35	20.06	28.0462	74.8498	31.99	23.73	13.71	21.8332	68.2499	33.79	24.71	16.65	24.045	71.1602	27.12	22.03	16.11	21.2716	78.4351	27.36	22.94	16.7	21.8848	79.9882
		34.3	26.03	16	24.264	70.7406	35.84	27.97	19.11	26.7572	74.6573	29.89	22.52	16.65	22.3788	74.8704	31.21	24.49	17.87	23.9039	76.5906	31.66	22.24	16.39	22.5983	71.3779	32.51	22.52	17.01	23.1791	71.2984
		34.36	26.8	17.72	25.364	73.8183	36.07	29.2	18.72	27.0154	74.8972	32.63	23.62	13.78	21.9811	67.3646	34.55	25.21	15.76	23.9438	69.3018	32.33	23.06	17.66	23.613	73.0376	33.13	23.57	19.33	24.7137	74.5961
		34.15	27.2	19.71	26.3562	77.1776	35.52	29.34	20.97	27.9583	78.7114	29.18	22.96	18.6	23.1841	79.452	30	24.45	19.86	24.4227	81.4089	32.14	21.84	16.97	22.8381	71.0582	32.82	22.3	17.8	23.53	71.694
		33.03	25.11	16.35	23.8465	72.1964	35.98	26.64	18.22	25.9447	72.1085	30.09	23.04	19.09	23.6539	78.6106	31.51	24.49	20.63	25.1562	79.8357	27.14	21.42	17.78	21.7831	80.2621	27.86	23.13	18.59	22.8812	82.1292
		34.47	27.25	18.87	26.0731	75.6401	35.4	27.69	18.98	26.4977	74.8521	33.2	24.74	19.17	25.0642	75.4945	36.38	27.77	21.4	27.8581	76.5752	26.5	22.7	14.12	20.4034	76.9939	27.18	22.8	14.83	20.9464	77.0653
		35.64	26.54	19.31	26.3354	73.8929	36.33	27.23	19.69	26.9062	74.0607	32.57	23.64	18.04	24.0381	73.8045	33.48	25.81	19.27	25.5359	76.2722	29.55	24.12	14.84	21.9511	74.2846	29.82	24.89	15.97	22.8006	76.4607
		33.36	29.01	16.76	25.3133	75.8793	34.49	29.35	17.25	25.9436	75.2206	32.12	23.44	16.79	23.2949	72.5247	33	25.25	16.73	24.0671	72.9306	31.11	21.53	14.07	21.1225	67.8963	32.06	23.12	15.13	22.3836	69.8179
		34.34	25.41	18.4	25.2275	73.4639	36.39	29.9	19.36	27.6176	75.8934	29.8	24.85	18.27	23.8283	79.9609	31.66	26.84	20.05	25.7317	81.2753	29.29	21.75	15.07	21.2535	72.5623	29.72	24.58	16	22.6943	76.3604
		35.71	24.17	18.74	25.2898	70.8199	36.67	26.43	19.94	26.8356	73.1813	30.57	22.97	17.46	23.0586	75.429	31.65	24.34	18.9	24.4185	77.1516	27.94	22.49	15.94	21.556	77.151	28.27	22.83	16.15	21.8441	77.2696
		34.17	25.42	18.51	25.2392	73.8636	34.86	26.48	19.93	26.3988	75.7281	29.96	23.65	17.54	23.1633	77.3142	31.53	25.79	18.74	24.7922	78.6305	29.55	21.85	16	21.7793	73.7031	30.13	23.76	16.97	22.9884	76.2974
		32.23	23.37	18.37	24.0073	74.4873	33.27	26.83	19.37	25.8584	77.7228	30.91	23.24	16.53	22.8141	73.808	32.32	24.59	17.51	24.0532	74.4219	29.71	23.18	17.07	22.7379	76.5327	30.08	24.15	17.95	23.5371	78.2484
		37.85	24.88	17.77	25.5781	67.5775	35.6	26.64	18.88	26.1615	73.4873	28.48	23.17	16.65	22.2311	78.0585	30.51	24.99	18.74	24.2657	79.5336	28.72	21.94	14.96	21.1244	73.5529	28.83	23.67	16.3	22.3225	77.4281
		31.98	23.92	17.73	23.8479	74.5712	33.33	25.28	18.85	25.1367	75.4176	29.62	23.03	16.03	22.1958	74.9352	31.65	24.38	17.06	23.6118	74.6028	26.17	22.45	15.74	20.9898	80.2056	26.59	23.04	16.47	21.6088	81.2668
		37.27	27.29	15.03	24.8184	66.5909	38.42	28.79	17.28	26.7371	69.5916	30.11	22.11	18.44	23.0685	76.6142	31.34	24.48	19.08	24.4622	78.0544	29.26	22	18.36	22.7784	77.8483	30.34	22.57	19.01	23.5239	77.5344
		36.99	26.47	16.04	25.0427	67.7012	38.63	28.4	17.37	26.7104	69.1443	31.23	22.18	15.89	22.2443	71.2274	32.35	23.92	17.82	23.9799	74.1265	31.65	22.88	16.8	22.9992	72.6673	33.69	24.41	17.63	24.3841	72.3779
		32.96	24.83	16.73	23.9232	72.5826	34.32	26.14	18.32	25.4249	74.0819	32.74	22.23	19.51	24.2154	73.9628	32.7	23.99	20.95	25.4246	77.751	30.17	21.03	16.16	21.7246	72.0073	31.27	22.12	17.6	23.0043	73.5666
		38.04	27.99	21.11	28.2213	74.1885	39.25	29.91	22.53	29.7947	75.9101	30.42	22.8	15.8	22.2118	73.0171	30.56	24.16	16.92	23.2033	75.9271	31.96	21.78	17.02	22.7968	71.3293	32.72	22.83	17.57	23.5883	72.0914
		34.69	25.02	18.76	25.3459	73.0641	36.54	27.34	19.58	26.9439	73.738	33.85	24.97	17.33	24.4676	72.2825	34.45	25.88	18.52	25.4643	73.9166	31.53	24.17	17.21	23.5827	74.7945	32.17	25.99	18.62	24.9696	77.6178
		34.15	26.8	21.69	27.0767	79.2874	35.28	28.65	22.85	28.4782	80.7206	31.04	24.69	16.32	23.2125	74.7824	33.3	27.25	17.89	25.3206	76.0378	29.24	23.87	17.36	22.9682	78.5505	30.37	24.4	18.35	23.8684	78.5921
		37.59	28.83	17.29	26.5606	70.6586	38.27	29.5	19.17	27.8677	72.8186	33.09	22.63	16.89	23.299	70.411	34.24	25.06	18.11	24.9542	72.8804	26.79	22.6	16.22	21.4146	79.9352	28.08	24.52	16.96	22.6872	80.7949
		33.03	26.06	17.36	24.6307	74.5708	33.31	27.09	19.38	25.9565	77.924	30.33	24.88	16.74	23.2895	76.7869	32.21	27.38	18.21	25.2297	78.3287	28.45	22.21	15.64	21.4596	75.4293	29.29	24.12	17.43	23.0922	78.8398
		30.76	22.82	17.4	23.0295	74.8682	31.82	26.37	18.42	24.9096	78.2828	31.99	23.31	16.83	23.2388	72.6439	33.69	24.96	17.93	24.7045	73.3288	29.71	22.97	16.34	22.3411	75.1974	30.44	25.02	17.59	23.7501	78.0228
		33.19	24.58	21.53	25.9943	78.3196	35.32	28.19	24.24	28.899	81.8205	31.19	23.69	16.96	23.2275	74.4709	32.47	26.11	18.19	24.8909	76.6581	29.67	22.67	14.45	21.3409	71.9275	30.64	22.97	15.71	22.278	72.7087
		33.86	25.85	16.31	24.2587	71.6441	34.8	27.73	17.56	25.6853	73.8083	33.07	24.96	17.61	24.405	73.7981	34.48	26.5	18.85	25.8251	74.8987	29.08	23.22	15.9	22.0606	75.8619	30.04	23.74	16.54	22.7635	75.7772
		34.29	26.17	16.98	24.7915	72.2995	35.45	27.88	18.28	26.2399	74.0194	30.63	23.86	19.32	24.1699	78.9092	31.76	25.7	20.79	25.6974	80.9112	28.05	20.9	13.57	19.9627	71.1683	28.86	22.3	14.24	20.9268	72.5116
		34.6	26.9	18.34	25.7479	74.416	36.01	29.35	19.82	27.5663	76.5518	30.84	22.76	15.3	22.0627	71.5393	31.99	24.57	16.27	23.3849	73.1007	32.58	22.87	17.66	23.6086	72.4633	34.16	24.08	18.79	24.9096	72.9204
		32.52	27.02	19.54	25.798	79.3298	33.96	28.65	21.09	27.3772	80.6161	30.81	24.76	18.2	24.0347	78.0093	32.03	26.12	19.77	25.4788	79.5467	33.5	23.69	17.76	24.1556	72.1062	34.8	24.73	18.37	25.0979	72.1204
		35.8	24.7	17.19	24.7715	69.1941	36.76	25.69	17.66	25.5492	69.5026	30.95	22.74	15.46	22.1592	71.5967	33.53	25.62	17.83	24.8345	74.0664	27.93	21.51	16.17	21.3373	76.3958	29.26	22.84	17.06	22.5069	76.9205
		34.43	25.71	14.41	23.3651	67.8626	35.41	26.41	17.8	25.5332	72.1072	30.58	21.74	18.6	23.1244	75.6193	32.15	23.82	19.96	24.8177	77.1934	28.96	23.31	17.84	22.9216	79.1492	30.1	24.12	19.43	24.1623	80.2735
		33.53	25.93	18.63	25.3017	75.4599	35.57	28.93	20.08	27.4409	77.1462	30.57	22.28	16.76	22.5162	73.6545	32.06	23.49	17.09	23.4349	73.097	29.26	21.1	16.03	21.4699	73.3763	29.67	22.6	17.17	22.5804	76.1052
		31.33	26.28	18.97	24.9968	79.7855	32.78	27.85	20.79	26.6745	81.3743	30.84	22.32	14.62	21.59	70.0064	32.76	23.78	15.48	22.932	70	26.96	21.97	15.12	20.7667	77.0278	28.05	23.23	16.8	22.204	79.1585
		34.41	27.16	18.45	25.8347	75.0791	36	27.52	19.6	26.8783	74.662	32.51	23.34	17.2	23.5441	72.4211	33.8	24.38	18.06	24.5974	72.7734	29.4	22.79	17.92	22.8987	77.8866	30.75	24.97	18.83	24.3615	79.2245
		35.69	24.17	18.12	25.0031	70.0563	36.7	25.83	19.1	26.2588	71.5498	31.65	23.28	18.76	23.9992	75.8268	32.72	25.53	19.26	25.2449	77.1543	29.18	23.65	17.89	23.1123	79.2058	30.4	23.94	18.8	23.9177	78.6765
		36.19	26.22	19.65	26.5172	73.2722	37.49	27.76	21.39	28.1308	75.0354	34.02	23.93	18.1	24.5161	72.0639	34.9	25.88	19.75	26.1288	74.8675	29.41	21.96	16.39	21.9568	74.6576	30.78	23.32	16.75	22.9089	74.4278
		33.66	26.43	17.43	24.9365	74.0836	34.94	28.2	18.65	26.3886	75.5256	30.66	23.23	15.31	22.1751	72.3258	31.91	25.2	16.78	23.8071	74.607	30.37	21.03	14.84	21.1628	69.6832	32.7	22.81	17.46	23.5273	71.949
		31.51	24.5	16.69	23.4436	74.4004	33.52	26.74	18.36	25.4358	75.8826	29.72	22.98	16.56	22.4467	75.5274	30.59	23.82	18.98	24.0034	78.4681	31.85	23.27	18.05	23.7389	74.5335	33.37	23.96	19.49	24.9777	74.8506
		31.87	23.66	15.2	22.5466	70.7454	33.39	25.94	16.49	24.2625	72.664	29.23	21.21	15.37	21.2006	72.5302	29.52	22.66	17.01	22.4919	76.1922	32.39	24.66	15.48	23.1238	71.3916	33.37	25.04	19.75	25.4597	76.295
		32.82	25.17	14.12	22.6787	69.1004	35.92	26.76	16.09	24.9149	69.3622	28.47	22.33	15.09	21.2482	74.6336	30.46	25.56	17.85	24.0423	78.9308	29.71	23	15.9	22.1484	74.5487	31.72	25.82	16.78	23.953	75.514
		34.59	27.17	18.15	25.7418	74.4198	35.8	27.86	19.85	27.0526	75.5658	29.84	23.74	17.06	22.9484	76.9049	31.95	26.17	20.08	25.6063	80.1448	26.58	19.83	14.55	19.7203	74.1923	27.58	21.99	15.25	20.9908	76.1089
		43.89	33.31	18.12	29.8103	67.9205	45.27	34.85	19.94	31.5679	69.7326	23.4	22.73	18.27	21.3395	91.1945	33.93	24.85	19.08	25.2443	74.401	28.35	20.69	15.07	20.6764	72.9327	28.98	22.06	15.68	21.5617	74.4021
		37.63	27.01	18.19	26.4422	70.2689	39.06	28.7	19.69	28.0513	71.816	30.25	24.23	15.77	22.6102	74.7443	31.7	26.13	17.03	24.1623	76.2217	30.16	20.16	15.3	21.0315	69.7332	32.03	22.7	16.96	23.1031	72.1294
		36.34	28.68	21.17	28.0476	77.1809	37.83	31.14	22.79	29.9433	79.1523	31.96	25.29	17.6	24.2301	75.814	35.12	29.14	19.97	27.3406	77.849	26.36	17.55	13.64	18.479	70.1025	27.08	18.72	14.37	19.3852	71.585
		38.97	28.89	21.06	28.7284	73.7194	39.97	30.59	22.32	30.1071	75.3243	32.41	24.15	15.7	23.0763	71.201	33.49	26.41	16.77	24.57	73.3652	24.6165	22.53	17.13	18.9241	76.8213	29.01	24.63	18.43	23.6145	81.4013
		43.86	30.21	21.66	30.6168	69.8057	46.43	32	23.09	32.4931	69.9829	32.83	27.02	16.06	24.2419	73.8408	33.9	27.58	16.87	25.0786	73.9781	28.71	22.12	14.91	21.1559	73.6883	30.81	24.09	15.58	22.6134	73.3962
		37.25	29.37	21.18	28.5092	76.5348	38.89	30.18	23.23	30.0978	77.3923	27.83	25.02	18.74	23.5427	84.5948	29.94	26.32	20.02	25.0804	83.7688	34.12	24.83	17.15	24.4015	71.5167	34.83	25.4	17.95	25.1353	72.1656
		33.95	25.58	19.92	25.8629	76.1793	34.44	26.06	20.99	26.6083	77.2598	30.9	23.46	19.19	24.0503	77.8327	31.82	25.66	20.08	25.4043	79.8375	29.54	21.29	17.64	22.3029	75.5007	30.5	23.79	18.38	23.7145	77.7523
		31.44	25.1	21.44	25.672	81.6541	32.47	26.52	22.52	26.8663	82.742	31.76	23.12	16.8	23.1061	72.7521	33.54	25.42	17.96	24.8322	74.0375	28.44	24.21	17.83	23.0688	81.114	30.46	25.55	18.63	24.3844	80.0537
		37.14	26.9	16.28	25.3367	68.2194	38.58	28.73	18.42	27.3314	70.8435	29.08	24.17	18.23	23.4002	80.4683	30.55	26.88	18.79	24.8956	81.4913	28.72	22.27	18.95	22.9705	79.981	30.25	24.19	19.56	24.2797	80.2635
		38.33	27.98	20.08	27.8217	72.5846	39.1	29.73	22.03	29.4756	75.3851	31.67	23.16	15	22.2413	70.2282	32.53	24.62	16.72	23.7467	72.9993	28.73	19.52	18.86	21.9509	76.4041	29.38	20.66	19.5	22.7897	77.5688
		33.62	24.89	17.69	24.5537	73.033	34.86	27.31	19.24	26.3604	75.6178	31.37	23.08	18.37	23.693	75.5275	32.46	24.72	18.89	24.7482	76.242	25.78	23.11	17.09	21.6741	84.0734	26.9	24.52	17.6	22.6427	84.1737
		38.42	25.67	20.42	27.2069	70.8145	40.15	27.22	21.9	28.8186	71.7773	29.71	23.7	16.13	22.4782	75.6587	30.43	26.08	17.6	24.0828	79.1417	27.55	23.15	16.41	21.8739	79.3972	29.06	24.96	17.67	23.4023	80.531
		35.37	26.46	17.14	25.22	71.3034	37.25	27.91	18.41	26.7494	71.8103	30.14	22.85	14.53	21.5492	71.4971	32.27	23.65	15.99	23.0229	71.3445	25.88	21.31	14.82	20.1434	77.8337	27	22.75	16.22	21.5178	79.6957
		34.52	27.01	20.94	26.9272	78.0045	36.31	29.88	21.74	28.6784	78.9822	30.17	23.65	19.55	24.0723	79.7889	32.23	25.86	21.99	26.3656	81.8046	29.51	21.89	16.14	21.846	74.0293	32.05	24.27	18.36	24.2618	75.6999
		36.48	26.44	17.06	25.435	69.7231	37.78	28.93	18.92	27.448	72.6522	34.71	25.59	16.35	24.3976	70.2899	36.15	27.9	17.64	26.1058	72.2152	28.57	22.89	15.57	21.6745	75.8644	29.12	22.71	16.23	22.0585	75.7503
		36.26	26.71	19.65	26.6986	73.6309	37.96	29.38	21.04	28.6291	75.4192	29.75	25.04	19.42	24.3663	81.9036	31.72	27.95	20.79	26.4154	83.2767	30.17	25.35	16.43	23.2486	77.0587	31.27	27.11	17.95	24.7803	79.2464
		36.04	27.23	19.16	26.5915	73.7833	37.66	29.17	20.98	28.4582	75.5661	32.6	24.86	18.09	24.4748	75.0761	34.66	26.15	19.41	26.0081	75.0378	29.6	21.21	15.75	21.4637	72.5125	31.18	22.38	17.02	22.8156	73.1738
		34.38	25.55	17.41	24.8217	72.1981	35.33	26.58	18.37	25.8386	73.1351	29.29	22.03	17.59	22.4733	76.7268	30.77	24.13	18.24	23.8362	77.4656	31.84	23.05	17.4	23.3739	73.4105	33.17	24.07	18.54	24.5533	74.0227
		35.94	28.47	14.66	24.6623	68.6207	37.09	30.97	18.44	27.6685	74.5984	28.63	22.2	16.41	21.8488	76.3144	31.97	24.92	18.32	24.4384	76.4415	28.4	21.1	16.23	21.3455	75.1602	29.46	22.37	17.15	22.4416	76.1766
		33.25	25.48	18.73	25.1291	75.5761	33.94	26.77	20.3	26.4212	77.8467	30.63	23.91	17.34	23.3306	76.169	32.1	26.06	18.32	24.839	77.3802	29.52	21.24	16.67	21.8643	74.066	30.33	22.49	17	22.6345	74.6273
		35	27.39	20.4	26.942	76.9772	36.67	29.86	21.04	28.4544	77.5957	32.6	25.52	18.45	24.8522	76.2337	33.8	26.79	19.19	25.9013	76.631	24.76	21.54	14.8	19.9107	80.4147	26.97	21.09	16.05	20.8999	77.4931
		35.33	24.97	17.37	24.8382	70.3035	36.11	26.56	18.53	26.0962	72.2686	33.4	23.86	15.02	22.8751	68.4882	34.43	25.78	16.18	24.3071	70.5986	33.66	22.63	17.15	23.5516	69.9692	34.57	25.32	18.18	25.1528	72.7589
		34.37	23.42	17.68	24.2335	70.5077	36.08	25.4	18.99	25.9144	71.8249	33.89	24.83	16	23.7897	70.1969	35.17	26.84	17.48	25.4585	72.3869	30.32	22.29	17.73	22.8832	75.4722	30.96	23.77	18.2	23.7484	76.7066
		33.27	25.78	18	24.9002	74.8428	35.49	29.43	19.19	27.1638	76.5393	30.38	22.87	18.15	23.2761	76.6165	32.7	24.96	20.02	25.3757	77.6017	26.79	22.32	14.56	20.572	76.7898	27.14	23.81	17.3	22.36	82.3876
		33.84	25.76	18.23	25.1413	74.2946	35.72	28.51	19.57	27.1123	75.9023	30.21	22.85	15.86	22.2048	73.5015	31.33	24.18	17.07	23.472	74.9186	27.13	21.36	17.41	21.6081	79.6465	29.51	23	17.84	22.9631	77.8147
		34.6	25.94	20.74	26.5024	76.5965	36.31	28.13	22.57	28.4605	78.382	32.75	23.97	16.01	23.25	70.9925	34.4	25.89	17.09	24.7824	72.042	29.85	24.76	18.13	23.7519	79.5707	31.29	24.47	18.44	24.1695	77.2434
		34.07	24.44	17.34	24.3505	71.4719	35.09	25.7	18.43	25.52	72.7273	33.51	24.68	18.38	24.7717	73.9232	34.95	27.24	19.75	26.5914	76.084	26.2	20.34	15.7	20.301	77.4847	27.7	22.39	18.61	22.5992	81.5856
		36.1	26.85	15.66	24.7598	68.5868	38.61	29.72	17.96	27.4169	71.0098	29.84	23.06	17.41	22.8816	76.6808	30.92	23.87	18.28	23.8062	76.9928	29.7	22.97	17.56	22.8813	77.0414	31.44	25.02	19.14	24.6928	78.5395
		33.3	24.25	15.04	22.9862	69.0277	35.68	26.53	16.53	25.0118	70.1003	28.82	22.34	17.44	22.3928	77.6987	31.43	23.67	18.94	24.1532	76.8475	28.41	19.43	18.21	21.5817	75.965	29.89	22.06	19.16	23.2903	77.9201
		32.15	23.78	19.89	24.7747	77.0599	34.05	27.61	21.62	27.2906	80.1486	31.9	23.45	16.52	23.1196	72.4754	33.01	24.7	17.63	24.3145	73.6579	28.69	22.81	16.98	22.315	77.7799	30.01	24.7	17.85	23.652	78.8136
		35.09	23.93	16.24	23.8912	68.0854	35.91	25.15	18.18	25.4165	70.7783	31.93	23.24	14.73	22.1928	69.5046	33.22	24.63	17.26	24.1714	72.7616	26.49	20.59	15.59	20.4109	77.0512	27.82	22.63	16.58	21.8546	78.557
		34.9	25.14	17.11	24.6687	70.6841	36.17	25.94	18.68	25.9756	71.8152	32.04	22.75	17.38	23.3117	72.7582	34.05	25.06	18.67	25.1621	73.8976	28.21	20.63	14.3	20.265	71.8361	29.09	22.19	15.51	21.5528	74.0902
		35.55	26.11	14.8	23.9498	67.3695	37.31	30.12	16.3	26.3606	70.653	29.93	23.61	19.2	23.8507	79.6883	30.95	26.66	20.97	25.8646	83.5691	24.76	22.28	17.24	21.1869	85.5691	25.88	22.58	16.08	21.1021	81.5381
		36.11	26.96	19.48	26.6673	73.8501	37.03	32.59	21.79	29.7371	80.3054	31.68	24.41	18.09	24.0952	76.0581	32.85	25.61	19.32	25.3309	77.1108	25.99	21.73	16	20.8287	80.1412	26.8	23.09	16.98	21.9028	81.7267
		31.16	25.4	18.26	24.3581	78.1712	32.97	27.3	19.15	25.8315	78.3486	31.35	22.91	15.62	22.3862	71.4075	32.21	25.17	16.98	23.9665	74.4069	27.1	19.61	15.39	20.1478	74.3463	28.33	22.34	16.76	21.9719	77.5571
		34.11	26.59	18.34	25.527	74.8373	35.58	29.14	20.29	27.6053	77.5866	31.31	24.01	18.01	23.834	76.1225	32.05	26.34	18.94	25.1927	78.6043	28.73	19.9	16.6	21.1722	73.6936	30.71	22.1	17.49	22.8115	74.2804
		34.34	25.08	15.68	23.8136	69.3465	36.37	28.07	17.55	26.167	71.9467	34.01	25.04	17.59	24.6511	72.4818	35.37	26.79	19.04	26.2276	74.1521	31.87	22.98	16.31	22.8593	71.7266	33.24	25.4	16.85	24.2306	72.896
		37.06	28.81	20.19	27.831	75.0971	38.55	31.06	22.28	29.88	77.5097	33.66	24.83	19.75	25.4616	75.6435	35.69	27.15	21.3	27.4304	76.8574	27.79	20.03	15.43	20.4791	73.6925	29.37	22.16	17.09	22.3223	76.0037
		36.2	26.07	17.24	25.3394	69.9982	37.79	27.25	18.41	26.6644	70.5595	31.96	25.39	16.02	23.5131	73.5705	33.77	27.3	18.62	25.7963	76.3883	31.19	22.05	14.36	21.4549	68.7877	32.01	23.57	16.31	23.0869	72.1242
		31.22	24.06	18.44	24.0158	76.9243	32.72	25.73	19.57	25.4457	77.7681	30.61	23.61	18.3	23.6485	77.2574	31.76	24.66	19.48	24.802	78.0921	29.89	24.49	15.99	22.705	75.9618	31.47	26.22	17.61	24.4022	77.5413
		39.1	28.97	28.1	31.6916	81.0526	41.33	30.58	20.88	29.7722	72.0354	32.4	24.31	16.2	23.3676	72.1224	33.96	27.07	17.91	25.44	74.9117	28.32	21.92	14.94	21.0101	74.1882	30.02	23.29	15.98	22.3556	74.4689
		35.79	26.86	15.9	24.8173	69.3415	38.13	28.57	20.83	28.311	74.2487	31.09	24.19	17.97	23.8196	76.6151	32.11	26.61	19.29	25.4491	79.256	27.79	22.39	16.13	21.5704	77.6194	29.65	24.79	17.26	23.3228	78.6604
		34.72	26.56	18.1	25.5562	73.6064	35.83	29.08	19.63	27.3477	76.3262	32.57	23.42	17.28	23.622	72.5268	34.19	25.75	19.03	25.5881	74.8409	28.46	21.89	14.25	20.7061	72.7551	29.97	23.09	15.28	21.9488	73.236
		32.13	24.4	17.88	24.1114	75.0433	33.4	27.35	20.22	26.4339	79.1435	32.1	22.38	15.68	22.4166	69.8337	33.23	24.51	18.06	24.5018	73.7338	27.68	20.97	15.75	20.9097	75.5409	28.87	22.69	16.87	22.274	77.1529
		31.63	24.13	18.21	24.043	76.0133	33.55	27.09	19.31	25.9873	77.4584	28.99	23.56	20.39	24.0591	82.9912	31	25.79	21.4	25.7677	83.1216	30.55	19.63	13.3	19.9799	65.4008	32.98	21.59	14.87	21.9586	66.5816
		35.49	27.13	17.29	25.5339	71.9467	37.25	28.56	21.28	28.2891	75.9438	31.9	22.61	15.24	22.2344	69.7003	33.5	24.84	16.93	24.1519	72.0952	27.32	19.99	15.09	20.1989	73.9345	28.32	23.11	16.62	22.1569	78.2375
		35.08	25.41	17.14	24.8137	70.7346	37.17	27.7	19.11	26.9967	72.6304	29.84	22.9	17.92	23.0493	77.2429	31.46	24.49	19.59	24.7131	78.5541	28.66	22.68	17.08	22.3084	77.8382	30.33	23.67	18.23	23.566	77.6986
		33.77	25.74	18.11	25.0622	74.2144	36.13	27.15	20.39	27.1447	75.1306	30.26	22.3	15.71	21.9676	72.5963	31.68	24.13	16.98	23.5014	74.1837	30.29	22.38	17.77	22.9236	75.6803	31.78	23.89	19.01	24.3473	76.612
		30.32	22.85	18.66	23.4698	77.4069	31.86	25	19.59	24.9885	78.4322	31.85	22.55	16.98	23.0178	72.2695	32.51	24.36	18.03	24.2603	74.6242	28.9	21.69	18.13	22.4829	77.7954	30.07	23.19	19.18	23.7371	78.9395
		38.59	25.85	16.73	25.5551	66.222	40.04	27.35	17.78	26.9026	67.1893	30.5	23.3	17.2	23.0353	75.5257	31.97	25.82	18.84	24.9609	78.076	30.36	24.11	19.07	24.0778	79.3076	31.71	25.83	20.33	25.536	80.5298
		32.75	25.14	20.1	25.4834	77.8119	35.25	30.06	22.13	28.6226	81.199	30.54	24.34	16.23	22.9352	75.0989	31.89	25.25	18.53	24.6186	77.1986	27.77	21.42	16.69	21.4923	77.3941	29.5	23.58	18.24	23.3237	79.0633
		37.87	28.96	17.05	26.5424	70.0881	39.62	30.05	18.19	27.8739	70.353	33.39	23.84	15.82	23.2654	69.6776	35.56	25.54	17.1	24.9494	70.1613	27.5	22.53	16.78	21.8254	79.365	29.21	23.59	17.8	23.0618	78.9517
		43.06	31.62	21.5	30.8194	71.5733	44.37	34.45	23.3	32.9012	74.1519	29.29	23.29	16.86	22.5726	77.066	31.1	25.37	17.88	24.1629	77.6943	30.25	21.64	14.97	21.3994	70.7418	31.57	23.35	16.92	23.1911	73.4592
		35.81	27.06	22.02	27.7364	77.4543	37.17	29.92	23.82	29.8102	80.1997	28.68	24.55	17.42	23.0618	80.4107	30.7	26.26	21.66	25.9436	84.5069	30.02	21.27	17.17	22.2152	74.0012	32.38	23.05	18.46	23.9732	74.0371
		36.12	26.3	19.09	26.2726	72.737	37.44	28.87	20.59	28.1285	75.1295	33.7	23.99	15.44	23.1972	68.8345	34.72	26.91	16.99	25.1321	72.3851	27.86	19.55	15.72	20.4579	73.4309	29.23	21.99	16.73	22.0724	75.5129
		35.18	26.17	17.02	25.0238	71.1307	36.03	27.27	18.71	26.3921	73.2504	32.98	22.97	15.25	22.6062	68.5451	35.3	25.53	17.93	25.2814	71.6188	32.5	23.23	15.23	22.5707	69.4482	34.03	24.99	16.49	24.1148	70.8632
		35.44	25.62	17.49	25.1355	70.9241	36.59	28.87	19.18	27.2617	74.5058	31.24	23	18.27	23.5899	75.5118	33.31	24.75	19.68	25.3158	76.0006	31	24.42	17.33	23.585	76.0805	33.35	27.42	19.05	25.923	77.7303
		33.06	23.63	19.43	24.7598	74.8934	34.12	25.08	19.84	25.7016	75.327	30.78	22.95	17.44	23.0958	75.035	31.84	24.41	18.09	24.1357	75.8031	27.64	22.92	16.82	22.0052	79.6138	29.16	24.62	18.85	23.8303	81.7225
		34.26	27.24	18.21	25.71	75.0437	35.99	28.66	19.26	27.0835	75.2528	33.17	24.07	17.57	24.1174	72.7086	35.68	25.37	18.65	25.6532	71.898	31.97	22.47	18.18	23.5494	73.6609	33.66	26.04	19.06	25.5638	75.9472
		33.13	23.68	15.9	23.1917	70.0022	34.37	25.03	17.5	24.6922	71.8423	27.72	22.85	15.65	21.4815	77.4946	28.96	24	17.06	22.8032	78.7404	31.99	25.67	19	24.988	78.1119	33.31	27.48	21.32	26.9232	80.8261
		32.34	24.31	14.27	22.3863	69.2218	34.5	26.26	16.27	24.5189	71.0692	32.46	22.61	15.55	22.5144	69.3604	33.79	23.56	16.9	23.7839	70.3874	32.03	24.51	18.22	24.2745	75.7866	33.76	26.97	19.96	26.2915	77.8775
		32.86	26.27	18.71	25.2775	76.9248	35.84	28.58	21.57	28.0604	78.2935	32.74	24.5	16.33	23.5728	71.9999	34.22	26.11	18.62	25.5283	74.6006	30.6	23.81	17.02	23.1462	75.6413	32.1	25.73	18.85	24.97	77.7882
		35.5	25.44	18.67	25.6427	72.2329	36.63	27.26	19.84	27.0584	73.8694	30.27	23.63	18.54	23.6698	78.1957	31.62	23.65	20.53	24.8539	78.6017	29.36	24.21	17	22.9474	78.1587	30.42	26.77	17.84	24.4006	80.2124
		31.97	23.67	18.15	23.9482	74.9083	33.47	26.28	19.05	25.5893	76.4545	29.14	24.13	16.64	22.7021	77.9071	31.03	26.25	18.37	24.6419	79.413	28.86	21.95	16.19	21.7266	75.2829	30.87	23.06	17.82	23.3221	75.5494
		33.73	26.37	20.79	26.444	78.399	35.18	28.42	22.25	28.1244	79.9443	31.38	23.85	16.26	23.0014	73.2995	33.99	25.16	18.08	24.9127	73.2941	31.52	24.29	15.07	22.5966	71.6896	32.76	25.73	15.82	23.7136	72.3857
		35.37	24.69	16.99	24.5725	69.4728	36.36	26.52	18.63	26.1901	72.0299	32.15	23.62	17.36	23.6231	73.4778	34.06	24.65	19.14	25.2349	74.0895	31.86	23.37	17.08	23.3416	73.2631	32.66	25.23	18.64	24.8576	76.1103
		32.28	23.62	16.98	23.481	72.7417	34.42	26.83	18.35	25.6856	74.624	31.66	24.26	18.88	24.3857	77.0236	33.29	25.45	21.03	26.1184	78.4573	29.17	22.42	15.62	21.6979	74.3843	30.77	24.53	17.53	23.6521	76.8673
		35.58	27.49	14.95	24.4535	68.7282	37.62	28.45	16.47	26.0254	69.1798	31.05	22.88	16.44	22.6885	73.071	32.4	24.58	18.04	24.3102	75.0314	29.53	23.53	15.68	22.1689	75.0724	31.5	25.82	17.12	24.0579	76.3741
		33.67	26.07	16.88	24.5613	72.9473	35.71	28.11	17.83	26.1578	73.2505	31.58	24.71	15.86	23.1311	73.246	33.8	26.12	17.61	24.9584	73.8414	30.66	19.99	14.69	20.8035	67.8521	32.25	22.51	15.83	22.5664	69.9733
		31.63	24.49	19.02	24.5151	77.5057	32.85	25.7	19.66	25.5084	77.6513	33.73	24.66	13.86	22.5904	66.9743	36.41	26.84	17.41	25.7198	70.6393	19.85	23.27	16.6	19.7192	99.3408	31.06	24.13	18.86	24.1787	77.8452
		33.37	26.57	19.19	25.7202	77.0758	34.3	29.68	20.48	27.523	80.242	28.75	23.31	18.01	22.9385	79.786	29.94	24.8	19.51	24.3774	81.4208	26.19	21.26	16.69	21.0241	80.2755	27.95	24.09	17.71	22.8461	81.7392
		33.11	24.5	17.85	24.3737	73.6143	33.95	25.57	18.75	25.343	74.6479	29.36	24.31	16.68	22.8338	77.7719	30.82	26.99	19.53	25.3267	82.1763	32.39	23.9	18.39	24.2361	74.826	34.25	25.67	19.26	25.6792	74.9757
		34.62	24.02	16.14	23.7648	68.6448	35.88	25.38	17.21	25.0251	69.7465	30.63	23.03	16.38	22.6075	73.8082	32.22	25.73	17.49	24.3848	75.682	29.03	20.12	14.5	20.3836	70.2157	30.16	22.29	15.35	21.7712	72.1858
		31.52	22.43	16.6	22.7252	72.0977	33.26	24.45	18.26	24.5792	73.9001	28.35	21.4	15.09	20.9195	73.7902	29.6	23.07	16.38	22.3641	75.5543	30.96	25.18	17.41	23.8535	77.0461	33.13	27.06	18.54	25.5203	77.0309
		34.95	26.8	17.72	25.5083	72.9852	36.65	28.06	19.17	27.0144	73.709	30.51	24.44	14.94	22.3339	73.2019	32.77	25.49	17.34	24.3762	74.3856	29.74	22.13	16.82	22.2869	74.9391	31.86	23.67	17.44	23.6046	74.0885
		37.65	27.74	23.05	28.8745	76.6918	38.51	29.73	24.21	30.2636	78.5864	30.68	23.55	15.25	22.2522	72.5298	32.04	24.61	17.23	23.8614	74.4739	30.67	21.49	15.34	21.6235	70.5036	32.69	24.37	16.43	23.5669	72.0921
		35.06	26.41	19.38	26.1805	74.6734	36.47	27.78	21.16	27.7797	76.1714	30.92	24.41	19.24	24.3971	78.9038	32.54	25.79	21.21	26.1098	80.239	31.42	25.21	17.66	24.0948	76.6862	32.72	26.82	19.02	25.5561	78.1054
		33.44	25.68	16.97	24.4257	73.0435	34.99	27.09	18.13	25.8058	73.7519	30.92	24.61	17.05	23.4977	75.9951	32.33	27.5	18.54	25.4497	78.7185	31.56	23.87	15.33	22.6036	71.621	34	25.82	16.18	24.218	71.2293
		36.6	26.34	17.43	25.6133	69.9816	38.06	28.31	18.49	27.1091	71.2273	32.27	23.19	19	24.2262	75.0733	33.72	24.75	20.39	25.7213	76.2791	30.39	21.04	17.94	22.5528	74.2111	31.65	24.82	19.71	24.9242	78.7494
		41.42	30.86	16.08	27.3924	66.1334	42.86	33.19	18.08	29.5179	68.8706	32.45	22.98	16.48	23.0767	71.1147	34.62	25.6	18.31	25.3174	73.1293	31.04	20.7	15.35	21.4454	69.0895	32.93	21.98	16.56	22.8855	69.4973
		31.94	24.22	19.76	24.8179	77.7017	33.55	27.78	20.99	26.9451	80.3131	33.41	23.89	17.41	24.0416	71.9594	35.62	25.52	18.84	25.7762	72.3643	30.6	21.54	15	21.4628	70.1398	32.28	24.24	16.84	23.6194	73.1705
		39.95	29.63	21.26	29.3047	73.3534	42.06	34.24	22.69	31.9702	76.011	29.17	22.34	17.25	22.4011	76.795	30.98	23.83	18.21	23.7778	76.7521	30.95	23.77	16.88	23.1573	74.8216	32.4	24.93	17.82	24.3253	75.0781
		36.99	29.07	18.24	26.9682	72.9066	38.47	30.97	21.45	29.4553	76.567	28.52	23.35	16.25	22.1189	77.5557	30.46	24.85	17.64	23.7238	77.8852	28.99	20.63	15.09	20.8199	71.8176	30.91	22.41	16.31	22.4387	72.5938
		36.86	27.6	20.61	27.5749	74.8099	38.62	28.74	22.2	29.0994	75.348	31.39	23.16	16.04	22.6766	72.2415	32.49	25.03	17.89	24.4122	75.1376	29.51	23.1	14.84	21.6274	73.2885	30.83	23.88	16.28	22.8852	74.2302
		33.05	27.08	20.47	26.3621	79.7642	35.61	28.73	20.5	27.5774	77.4429	29.86	24.53	16.77	23.0731	77.2711	31.06	27.06	18.09	24.7736	79.7605	33.68	25.43	18.77	25.2383	74.9357	35.06	26.78	20.63	26.856	76.6
		35.58	25.61	19	25.8696	72.7083	36.96	27.43	20.52	27.5029	74.4126	30.89	24.44	17.52	23.6493	76.5596	33.2	26.24	18.58	25.2958	76.1923	28.68	20.99	17.01	21.7153	75.7157	30.42	23.05	18.78	23.6143	77.6276
		33.32	24.66	19.28	25.1151	75.3755	34.85	26.2	20	26.3337	75.5629	31.48	23.97	16.92	23.3723	74.2448	33.31	26.82	18	25.2407	75.7752	27.45	21.31	15.27	20.7486	75.5868	28.87	23.28	16.36	22.2367	77.0237
		34.92	26.26	17.19	25.0735	71.8027	36.31	26.36	18.35	25.9938	71.5885	28.65	26.2	21.93	25.4383	88.7899	30.7	27.01	23.09	26.7524	87.1413	31.01	21.22	16.46	22.1255	71.3494	32.9	24.14	17.92	24.2339	73.6593
		36	25.49	16.84	24.908	69.1888	38.66	27.37	18.79	27.0908	70.0744	29.11	22.62	14.46	21.195	72.8102	31.51	24.52	16.44	23.3323	74.0472	28.3	22.46	17.04	22.1253	78.1812	29.55	24.04	17.51	23.17	78.4095
		30.45	24.22	17.75	23.5678	77.3985	32.11	27.14	19.01	25.4924	79.3908	29.81	22.73	16.98	22.5753	75.7305	31.82	24.14	18.7	24.3086	76.394	31.11	25.02	15.75	23.0581	74.1178	32.74	26.1	17.17	24.481	74.7741
		34.67	26.09	17.59	25.1515	72.5455	36.74	28.75	19.05	27.1993	74.0318	29.04	21.7	17.14	22.1049	76.1189	30.89	23.41	18.98	23.9426	77.5093	29.44	23.48	16.44	22.4826	76.3674	31.28	26.09	17.61	24.3127	77.7261
		31.56	25.4	17.2	23.9791	75.9794	33.24	27.84	17.98	25.5294	76.8031	30.76	24.76	19.41	24.5426	79.7874	32.82	27.75	21.49	26.9492	82.1121	30.05	20.77	13.88	20.5379	68.3459	32.71	23.83	16.08	23.229	71.0149
		34	28.22	21.87	27.5822	81.124	34.58	21.15	21.03	24.869	71.9173	30.13	23.28	14.84	21.8343	72.4669	31.47	25.27	16.15	23.4185	74.4152	32.25	24.47	14.73	22.6528	70.2413	33.21	25.66	15.97	23.875	71.891
		35.2	27.19	18.77	26.1902	74.404	37.27	27.88	21.1	27.9884	75.0963	28.97	23.58	18.42	23.2592	80.287	30.06	26.2	19.7	24.9413	82.9717	31.58	24.7	15.14	22.7725	72.1107	32.06	25.42	16.79	23.9183	74.6047
		34.95	28.18	16.08	25.1126	71.8529	36.16	29.33	16.61	26.0198	71.9573	34.39	22.9	13.99	22.2516	64.7038	35.61	25.73	15.72	24.3307	68.3255	28.76	22.02	13.73	20.5633	71.4996	29.93	23.82	15.49	22.269	74.4035
		34.1	25.19	18.55	25.1638	73.794	35.07	27.2	19.86	26.658	76.0138	29.77	22.92	16.6	22.4578	75.4377	32.03	25.53	18.33	24.656	76.978	31.72	23.96	16.57	23.2656	73.3468	33.25	25.53	18.74	25.15	75.639
		35.6	25.89	18.73	25.8448	72.5978	37.65	29.18	21.18	28.5491	75.8276	30.4	23.57	17.21	23.1032	75.9972	31.62	23.82	18.35	23.9983	75.8959	27.05	21.09	14.78	20.3535	75.244	28.25	22.37	15.57	21.4285	75.853
		31.41	25.4	14.5	22.6164	72.0038	33.32	27.09	17.03	24.8643	74.6227	27.96	22.51	16.21	21.6886	77.5702	30.18	23.87	18.77	23.8239	78.9392	27.95	20.76	14.55	20.3622	72.8521	29.7	23.16	15.82	22.1599	74.6123
		32.19	25.55	16.2	23.7069	73.6469	34.45	26.71	17.2	25.1071	72.8799	29.8	23.62	15.84	22.34	74.9665	31.01	25.72	16.94	23.8175	76.8057	24.63	19.58	14.92	19.3055	78.3822	26.5	21.88	15.88	20.9595	79.0925
		34.39	28.16	18.31	26.0766	75.8261	36.14	28.88	19.67	27.3819	75.7661	31.28	24	17.24	23.4786	75.0594	33.89	25.8	19.11	25.5653	75.4361	24.55	20.11	14.82	19.4135	79.0774	26.5	22.01	15.91	21.0142	79.2987
		29.03	29.64	20.27	25.9334	89.3331	40.76	31.64	21.87	30.4397	74.6802	33.14	24.73	17.42	24.2591	73.2019	34.84	26.22	19.03	25.905	74.3541	30.31	24.39	16.25	22.9025	75.561	32.69	26.88	19.72	25.8772	79.1593
		34.8	26.25	16.74	24.8211	71.3251	35.69	28.62	18.09	26.4374	74.075	31.03	23.24	16.06	22.625	72.9132	32.26	24.28	16.97	23.6882	73.4289	28.07	21.69	17.09	21.8314	77.7748	29.84	23.68	18.3	23.4717	78.6584
		34.37	26.32	18.3	25.4862	74.1525	35.59	28.94	19.61	27.2334	76.5197	31.46	23.91	18.03	23.8476	75.8029	32.37	24.65	19.15	24.8147	76.6596	28.82	22.54	17.41	22.4465	77.8852	30.06	24.59	18.43	23.8831	79.4515
		35.22	28.16	19.76	26.961	76.5503	36.81	29.78	20.32	28.1366	76.4373	30.44	27.09	19.3	25.1538	82.634	32.06	27.6	20.67	26.3474	82.1815	27.74	20.7	16.23	21.0442	75.8622	29.31	23.16	18	23.0326	78.5826
		32.62	27.18	19.61	25.9062	79.4181	35.52	29.01	20.76	27.7598	78.1525	29.59	25.01	15.32	22.465	75.9208	30.93	26.53	16.38	23.7763	76.8712	31.72	22.39	16.15	22.5521	71.0974	33.01	24.2	17.58	24.1264	73.0883
		42.97	29.07	20.67	29.5563	68.7836	44.92	32.08	22.22	31.7546	70.6914	32.32	26.76	18.83	25.3475	78.4268	33.51	28.36	19.88	26.6338	79.48	25.83	20.85	15.95	20.48	79.2877	27.16	22.17	16.75	21.6058	79.55
		34.55	27.12	18.07	25.6782	74.322	35.61	27.45	19.18	26.5657	74.6017	32.29	23.92	16.6	23.4052	72.4844	33.5	26.65	18.24	25.3468	75.6619	29.94	21.89	19	23.1784	77.4162	32.1	25.78	20.33	25.6237	79.8246
		36.18	25.35	17.04	25.0018	69.104	38.34	27.46	18.53	26.9201	70.214	29.71	22.19	17	22.3788	75.324	32.4	25.59	18.65	24.9133	76.8929	32.21	21.59	15.95	22.3015	69.2379	33.05	22.71	16.73	23.2431	70.3272
		35.04	25.63	19.72	26.0659	74.3891	35.5	26.81	21.16	27.207	76.6394	29.78	23.57	15.73	22.2675	74.7733	31.11	23.96	16.92	23.2771	74.822	29.47	19.44	16.55	21.1653	71.8199	30.08	21.6	18.14	22.7574	75.6563
		34.87	24.88	16.26	24.1624	69.2929	36.28	26.15	18.82	26.1368	72.042	29.53	23.31	18.55	23.3731	79.1504	31.13	24.81	19.95	24.8838	79.935	29.93	21.93	16.92	22.3108	74.5433	30.64	24.11	18.12	23.7437	77.4924
		31.52	23.5	19.95	24.5395	77.8537	33.37	25.5	21.64	26.4069	79.1337	32.86	22.68	14.69	22.2047	67.5735	34.13	24.61	17.07	24.2937	71.1799	29.16	24.16	16.87	22.8209	78.261	29.71	25.23	17.38	23.5301	79.1992
		32.12	23.93	17.65	23.85	74.2527	33.72	25.52	18.12	24.9829	74.0891	29.03	25.02	20.41	24.5655	84.6211	30.16	26.7	21.96	26.053	86.3827	31.83	23.26	15.61	22.6091	71.0308	33.74	25.06	17.16	24.3902	72.2885
		33.43	22.85	16.24	23.1492	69.2468	35.21	23.7	17.81	24.5863	69.8275	30.54	24.34	15.96	22.8073	74.6801	32.09	25.87	17.41	24.3587	75.9076	31.73	23.77	17.53	23.6461	74.523	33.57	24.88	19.03	25.1428	74.8966
		35.03	25.77	17.74	25.2059	71.9553	37.24	28.7	20.21	27.8496	74.7842	31.51	23.27	19.25	24.1671	76.6967	33.39	25.55	21.47	26.3601	78.946	30.79	23.84	16.39	22.9139	74.4198	31.81	25.04	17.62	24.1213	75.8294
		33.92	25.49	18.4	25.1506	74.1467	34.8	27.33	19.94	26.6674	76.6306	31.56	25.24	17.45	24.044	76.1851	33.77	27.16	19.11	25.9761	76.9206	27.89	21.27	15.36	20.8867	74.8894	29.3	23.25	16.93	22.5934	77.1107
		37.55	28.82	18.15	26.9811	71.8539	39.25	21.72	19.36	25.4606	64.8677	29.74	22.12	16.33	22.065	74.193	30.63	24.33	17.89	23.7119	77.414	29.46	23.61	15.42	22.0532	74.858	31.7	25.72	17.7	24.3464	76.8025
		34.27	27.73	17.36	25.4568	74.2832	35.48	29.3	19.37	27.2057	76.679	29.33	24.1	13.82	21.3769	72.8842	31.11	25.31	14.9	22.7227	73.0398	31.2	22.16	16.37	22.4521	71.962	33.19	23.25	17.52	23.8225	71.7763
		34.23	24.93	17.03	24.4033	71.292	36.4	26.82	18.78	26.3685	72.4409	30.19	23.88	15.75	22.4764	74.4497	32.14	25.56	17.07	24.1146	75.0299	29.37	22.82	18.68	23.2202	79.0609	30.39	25.17	19.72	24.7082	81.3036
		32.9	24.69	15.85	23.4377	71.2393	35.05	26.34	17.46	25.2609	72.0711	30.77	23.07	16.7	22.8015	74.1031	32.99	25.17	18.29	24.7643	75.0661	29.91	23.61	18.29	23.4626	78.4439	31.89	25.52	20.04	25.3597	79.5225
		33.32	25.96	15.43	23.7206	71.1902	35.48	28.12	17.77	26.0753	73.4929	30.12	23.82	17.52	23.2511	77.1949	31.3	24.62	18.82	24.3866	77.9124	27.01	23.17	16.83	21.9202	81.1559	29.26	25.19	18.06	23.6995	80.9964
		39.16	29.38	16.84	26.8583	68.5861	41.19	31.36	20.69	29.898	72.5857	28.7	24.85	17.85	23.3497	81.358	30.63	27.21	18.72	24.9877	81.5793	28.6	20.65	16.11	21.1898	74.0903	30.48	23.3	17.8	23.295	76.4273
		33.18	24.31	17.87	24.3367	73.3475	35.01	26.59	18.96	26.0365	74.3688	30.03	23.79	16.9	22.941	76.3936	31.09	25.08	18.35	24.277	78.0862	30.38	24.32	16.52	23.0243	75.7878	32.38	25.92	17.88	24.6657	76.1757
		34.73	26.41	18.13	25.5245	73.4941	35.83	28.68	20.23	27.4963	76.7409	33.25	24.09	16.31	23.552	70.833	35.44	25.65	19.45	26.0515	73.5089	31.05	20.46	15.04	21.2197	68.3403	32.78	21.61	18.17	23.4354	71.4931
		32.98	26.08	15.11	23.5112	71.2892	34.47	28.34	17.46	25.7412	74.6771	30.45	23.29	14.29	21.6403	71.0683	33.3	25.55	16.73	24.235	72.7779	29.44	21	14.52	20.783	70.5944	30.99	22.75	16.27	22.5526	72.7738
		43.59	33.82	18.98	30.3589	69.6464	45.56	34.59	20.33	31.7607	69.7119	27.47	23.48	17.47	22.419	81.6127	28.81	25.93	18.92	24.1781	83.9226	30.5	22.6	17.51	22.9385	75.2082	32.6	25.01	18.5	24.7078	75.7908
		35.37	26.13	17.53	25.3038	71.5402	36.24	27.43	19.38	26.8075	73.9721	29.36	24.69	20.03	24.396	83.0928	31.74	27.76	21.47	26.6452	83.9484	26.98	21.77	16.58	21.3548	79.1504	28.58	23.46	17.48	22.7149	79.4783
		37.96	28.24	18.9	27.2616	71.8166	39.12	29.48	20.76	28.8216	73.6748	30.23	23.9	16.88	23.0181	76.1432	31.85	25.23	19.1	24.8515	78.0268	28.6	21.21	16.41	21.5116	75.2152	30.35	23.06	17.93	23.238	76.5668
		35.43	28.09	17.61	25.9753	73.3145	37.46	29.07	21.37	28.55	76.2146	30.81	23.81	18.4	23.8098	77.2796	32.77	24.68	19.42	25.0432	76.4212	28.16	21.17	13.35	19.9654	70.8999	30.03	23.74	14.56	21.8139	72.6402
		34.8	26.29	19.38	26.076	74.9311	35.99	27.34	20.14	27.0612	75.1908	31.27	23.87	15.58	22.656	72.4527	32.95	26.51	16.93	24.5456	74.4935	28.3	21.59	16.61	21.6506	76.5038	29.47	23.49	17.6	23.0105	78.081
		40.23	30.55	23.62	30.7336	76.3948	42.02	32.69	24.54	32.3034	76.8763	31.91	24.67	16.13	23.3298	73.1111	34.48	26.65	18.47	25.6987	74.5321	26.41	24.65	17.43	22.4713	85.0862	27.61	25.51	18.77	23.6454	85.6408
		33.44	26.55	18.57	25.4515	76.1111	34.96	28.5	20.05	27.1338	77.6138	32.54	24.51	14.82	22.7791	70.0033	35.44	26.47	17.46	25.3959	71.6589	32.62	23.73	18.79	24.4101	74.8317	24.02	25.91	22.63	21.456	89.456
		35.36	25.73	20.01	26.3067	74.3968	37.02	28.07	21.33	28.0903	75.8787	29.3	24.08	16.89	22.8411	77.9561	31.39	25.43	18.92	24.7184	78.746	28.73	20.88	14.88	20.7439	72.2028	29.92	24.04	17.85	23.4159	78.2618
		37.44	28.82	17.96	26.8604	71.7425	38.66	28.63	18.97	27.5878	71.36	32.03	22.98	18.83	24.0207	74.9944	33.73	24.72	20.32	25.684	76.1459	31.39	22.58	15.12	22.0473	70.2367	33.24	25.11	16.68	24.0566	72.3725
		35.85	25.5	18.25	25.5523	71.2757	37.45	26.67	19.6	26.9511	71.9656	30.93	24.49	18.74	24.2129	78.2828	33.12	25.98	20.61	26.0777	78.737	31.71	22.81	16.88	23.0267	72.6165	33.62	25.32	17.53	24.6196	73.229
		35.88	26.91	19.32	26.5211	73.916	37.87	29.3	20.46	28.3154	74.77	33.97	25.84	17.88	25.0372	73.7038	35.75	26.7	19.66	26.574	74.3329	27.08	21.49	18.89	22.2351	82.1089	28.93	23.18	20.35	23.8969	82.6026
		33.26	24.21	18.35	24.5387	73.7783	34.83	25.98	19.77	26.1537	75.0896	29.6	25.39	17.04	23.396	79.0405	32	27.82	18.42	25.4058	79.393	31.18	23.75	15.95	22.7737	73.0394	32.41	24.75	17.56	24.1505	74.5156
		34.6	25.83	16.61	24.5767	71.0309	36.16	26.56	17.46	25.5957	70.7846	31.68	22.96	16.47	22.8815	72.2268	34.03	26.18	17.83	25.1378	73.8696	34.08	24.85	16.35	24.0131	70.4609	35.86	26.56	18.62	26.0779	72.7214
		31.14	25.39	19.8	25.0159	80.3335	32.58	26.48	20.78	26.1721	80.3317	29.66	23.82	17.06	22.9279	77.3024	32.63	26.22	19.28	25.4557	78.0133	29.21	24.17	16.29	22.5723	77.276	30.95	26.49	18.58	24.7892	80.0944
		33.33	28.57	16.73	25.1621	75.4939	35.29	31.16	19.37	27.72	78.5491	32.11	24.88	18.67	24.6157	76.6604	33.78	26.86	20.63	26.5515	78.6011	28.03	23.15	17.15	22.3261	79.6507	28.52	24.7	18.74	23.6341	82.8684
		35.21	26.59	19.12	26.1592	74.2947	36.67	27.97	17.17	26.017	70.9491	31.96	24.03	17.3	23.6848	74.1075	34.03	25.87	18.48	25.3388	74.4603	32.77	24.63	16.93	23.9074	72.9552	34.35	25.94	18.45	25.4272	74.0237
		32.21	23.68	17.07	23.5253	73.0373	34.53	26.22	18.37	25.5258	73.9236	29.07	22.01	15.96	21.6953	74.6313	31.77	24.62	17.1	23.7374	74.7165	30.15	24.43	18.31	23.8031	78.9488	32.16	27.05	20.13	25.9682	80.747
		36.1	26.31	19.53	26.4714	73.328	36.34	27.34	20.36	27.2471	74.9783	30.03	23.87	16.5	22.784	75.8709	32	25.47	16.73	23.8905	74.6578	27.65	20.78	17.02	21.3845	77.3401	29.89	22.53	18.58	23.2155	77.6697
		35.79	26.46	21.25	27.2001	75.9991	37.9	28.61	22.82	29.1401	76.8868	29.5	24.16	20.94	24.6206	83.4596	30.85	26.96	22.28	26.4625	85.7778	27.71	22.56	15.44	21.2916	76.8371	30.38	23.28	16.46	22.6638	74.6012
		34.8	26.21	17.71	25.2787	72.64	36.61	29.74	19.66	27.7657	75.8417	32.81	25.59	17.2	24.352	74.2213	34.8	28.12	19.45	26.6996	76.723	27.8	22.73	16.43	21.8153	78.4722	29.47	23.46	18.81	23.5161	79.7968
		37.79	28.18	20.17	27.7976	73.5582	38.54	28.63	21.52	28.7425	74.5785	32.41	24.57	19.03	24.7462	76.3534	34.5	27.16	20.73	26.8812	77.9167	25.27	20.84	14.34	19.6193	77.6388	26.88	22.96	15.86	21.3912	79.5803
		35.05	26.61	17.81	25.5152	72.7966	36.53	27.73	19.76	27.1516	74.3269	29.41	25.03	19.59	24.3405	82.7628	31.44	27.23	20.84	26.1302	83.1113	30.55	22.57	14.74	21.6611	70.9037	32.69	24.48	15.8	23.2967	71.2655
		34.6	29.62	19	26.9033	77.7551	35.88	31.26	20.35	28.3663	79.0587	31.4	22.37	17.51	23.0831	73.513	33.68	23.27	18.84	24.533	72.8413	29.87	24.07	17.2	23.1249	77.4185	31.87	25.77	18.91	24.9495	78.2854
		34.29	27.24	16.95	25.1101	73.2286	36.34	29.86	18.96	27.4013	75.4026	30.93	24.21	29.87	28.1754	91.0941	33.73	26.67	19.34	25.9119	76.8214	30.31	22.23	16.42	22.2826	73.5157	31.66	25.44	17.63	24.2155	76.4861
		31.26	24.56	16.47	23.2972	74.5272	32.75	25.81	18.73	25.1099	76.6716	29.82	24.05	16.98	23.0067	77.1518	31.37	25.62	19.06	24.8355	79.1695	28.78	22.08	18.59	22.7749	79.1345	30.23	24.26	19.43	24.2438	80.1978
		34.18	26.67	19.14	25.9366	75.8823	35.87	28.13	20.8	27.5838	76.8995	31.71	23.23	18.85	24.0355	75.7977	34.48	28.63	20.8	27.3832	79.4176	29.97	21.73	15.23	21.4857	71.6906	32.6	25.01	18.5	24.7078	75.7908
		37.55	28.32	21.06	28.1873	75.0661	39.39	30.76	22.31	30.0117	76.1912	31.5	23.7	17.6	23.597	74.9112	32.84	26.55	18.38	25.2118	76.7717	23.88	20.06	16.48	19.9117	83.3822	28.58	23.46	17.48	22.7149	79.4783
		33.56	25.92	17.41	24.7411	73.7219	35.33	27.54	18.96	26.423	74.7891	28.66	24.27	16.64	22.6204	78.9266	30.2	25.72	19.02	24.5375	81.2498	28	20.96	16.62	21.3662	76.3078	30.35	23.06	17.93	23.238	76.5668
		32.61	25.05	17.76	24.3894	74.7911	34.22	27.31	18.97	26.0749	76.1979	30.84	24.33	15.93	22.8643	74.1384	33.09	27.24	17.87	25.2547	76.3213	30.53	22.5	16.78	22.5892	73.9901	30.03	23.74	14.56	21.8139	72.6402
		34.1	25.12	14.35	23.0786	67.6791	36.22	26.47	16.98	25.3443	69.9732	31.79	25.07	16.34	23.527	74.0074	33.67	27.18	18.45	25.6545	76.1938	31.93	24.79	20.27	25.2218	78.991	29.47	23.49	17.6	23.0105	78.081
		31.65	24.07	17.93	23.9043	75.5271	33.22	26.03	19.27	25.5418	76.8869	36.13	24.43	18.09	25.1812	69.6961	38.18	26.47	19.66	27.0847	70.9396	27.3	20.59	16.59	21.0485	77.1008	27.61	25.51	18.77	23.6454	85.6408
		34.68	26.82	16.66	24.9309	71.8884	36.13	28.37	17.74	26.2962	72.7823	28.51	23.39	17.54	22.6996	79.6199	30.06	24.69	18.77	24.0616	80.0453	25.16	20.06	15.13	19.6922	78.2678	24.02	25.91	22.63	20.456	85.2378
		32.07	24.93	18.53	24.5602	76.5832	32.64	27.11	20.84	26.4196	80.9423	33.5	25.19	16.99	24.2934	72.5177	36	27.13	20.42	27.1187	75.3298	28	21.88	16.12	21.4548	76.6241	29.92	24.04	17.85	23.4159	78.2618
		36.48	27.55	18.61	26.5445	72.7645	37.79	28.09	19.93	27.6574	73.1872	28.1	23.22	16.61	22.1299	78.7541	30.24	26.42	18.13	24.3765	80.61	26.82	21.96	17.42	21.7293	81.0191	33.24	25.11	16.68	24.0566	72.3725
		34.74	23.83	14.67	22.9859	66.1655	37.7	25.71	16.75	25.3213	67.1653	32.17	25.27	16.16	23.5957	73.3469	34.33	27.75	18.45	26.0003	75.7363	27.49	21.47	17.42	21.7446	79.1001	33.62	25.32	17.53	24.6196	73.229
		33.32	26.41	18.41	25.3032	75.94	34.02	26.94	20.76	26.6964	78.4727	29.86	24.76	18.64	23.9752	80.292	32.01	25.53	20.21	25.4664	79.5576	32.61	23.15	16.62	23.2369	71.2569	28.93	23.18	20.35	23.8969	82.6026
		35.75	28.22	16.42	25.4919	71.306	37.22	29.67	17.54	26.856	72.1547	34.35	26.09	17.73	25.1403	73.1885	36.46	27.85	19.81	27.1962	74.592	26.49	19.8	13.76	19.3251	72.9525	32.41	24.75	17.56	24.1505	74.5156
		29.34	24	19.05	23.7605	80.9833	31.59	26.07	19.94	25.4178	80.4617	34.36	23.87	17.26	24.1907	70.4037	35.48	24.05	18.38	25.0312	70.5501	31.47	24.55	17.09	23.6354	75.1046	35.86	26.56	18.62	26.0779	72.7214
		35.02	26.1	18.01	25.4384	72.6397	36.82	27.4	18.92	26.725	72.583	29.95	23.33	18.66	23.5365	78.5858	31.49	25.34	19.55	24.9867	79.348	29.35	19.71	18.14	21.8933	74.5938	30.95	26.49	18.58	24.7892	80.0944
		33.96	26.25	19.03	25.6948	75.662	35.42	27.54	20.3	27.0543	76.3814	30.85	23.55	16.71	22.983	74.4993	32.62	27.03	18.03	25.1444	77.0829	32.24	21.3	14.65	21.5876	66.959	28.52	24.7	18.74	23.6341	82.8684
		37.41	25.19	18.74	26.0412	69.6104	39.14	27.64	21	28.3221	72.3611	31.41	23.09	17	23.1019	73.5494	32.81	24.28	18.4	24.4732	74.5907	30.23	21.24	16.04	21.757	71.9716	34.35	25.94	18.45	25.4272	74.0237
		33.72	25.93	18.34	25.2172	74.784	34.96	26.98	19.81	26.5358	75.9034	31.16	23.43	15.44	22.4219	71.9573	33.01	24.8	17.3	24.1944	73.2941	26.82	21.16	15.56	20.6694	77.0671	32.16	27.05	20.13	25.9682	80.747
		36.84	26.08	16.61	25.1767	68.3407	38.23	26.36	18.93	26.7198	69.8923	32.63	22.58	16.65	23.0631	70.6808	33.6	25.51	18.02	24.9039	74.1189	26.47	22.33	14.96	20.6788	78.1215	29.89	22.53	18.58	23.2155	77.6697
		34.77	26.09	18.68	25.6853	73.8721	36.84	28.61	19.94	27.5965	74.9091	28.2	24.44	15.73	22.1323	78.4833	30.8	26.73	18.53	24.8013	80.5238	31.29	22.79	17.49	23.1907	74.1153	30.38	23.28	16.46	22.6638	74.6012
		32.12	24.03	17.95	24.0177	74.7749	34.29	26.65	19.79	26.2484	76.5484	30.37	23.77	18.13	23.5663	77.5972	32.45	26.94	18.99	25.5101	78.6136	31.51	21.09	17.79	22.7807	72.2967	29.47	23.46	18.81	23.5161	79.7968
		30.37	25.67	20.44	25.1642	82.8589	32	27.81	21.33	26.6756	83.3612	29.63	25.1	18.19	23.8275	80.417	30.67	27.16	19.05	25.1292	81.9343	27.65	23.99	16.76	22.3186	80.7182	26.88	22.96	15.86	21.3912	79.5803
		37.59	29.67	17.98	27.1681	72.2749	39.88	31.68	20.3	29.4903	73.9475	31	24.49	18	23.9079	77.1222	33.67	26.3	20.31	26.2001	77.8144	27.42	21.93	15.53	21.0584	76.7995	32.69	24.48	15.8	23.2967	71.2655
		33.14	25.04	16	23.6793	71.4523	30.27	25.83	17.86	24.0809	79.5537	32.22	24.13	16.46	23.3904	72.5959	33.64	25.57	17.66	24.7662	73.6212	28.17	19.44	14.93	20.1456	71.5145	31.87	25.77	18.91	24.9495	78.2854
		30.56	25.79	16.59	23.5586	77.0898	32.9	27.8	18.59	25.7142	78.1587	33.4	24.52	17	24.0568	72.0265	34.81	26.18	19.72	26.1935	75.2471	29.9	24.05	16.35	22.7388	76.0496	31.66	25.44	17.63	24.2155	76.4861
		35.25	25.66	17.7	25.2036	71.4996	37.12	28.65	19.26	27.3609	73.7092	32.4	24.49	17.49	24.0311	74.1702	34.9	26.22	20.69	26.6526	76.3685	26.9	21.75	14.28	20.2915	75.4329	30.23	24.26	19.43	24.2438	80.1978
		34.64	24.89	15.75	23.8577	68.8731	36.37	27.07	18.67	26.3912	72.563	33.18	23.99	17.27	23.9552	72.1977	35.01	27.31	18.95	26.2648	75.0209	28.98	21.21	14.98	20.9596	72.3245	31.63	24.11	15.9	22.9737	72.6327
		33.79	26.33	18.89	25.6148	75.8057	35.07	27.98	20.43	27.1655	77.4607	31.47	25.19	18.63	24.5346	77.9619	33.53	26.75	19.91	26.1382	77.9548	28	21.05	15.59	20.9452	74.8044	28.93	22.28	16.99	22.2068	76.7604
		33.11	27.39	19.21	25.9235	78.2949	33.9	28.99	19.98	26.9783	79.582	29.24	23.82	19.34	23.7935	81.3732	31.37	24.51	20.4	25.032	79.7961	30.6	24.44	18.21	23.8805	78.041	32.52	26.81	19.32	25.6341	78.8257
		32.24	24.48	17.76	24.1111	74.7862	34.33	26.88	18.99	25.9742	75.6604	34.33	25.49	14.92	23.5471	68.5905	36.92	25.77	16.28	24.9274	67.5173	30.29	23.79	17.15	23.1199	76.3285	32.03	25.96	19.43	25.2801	78.9262
		31.59	25.47	19.58	25.0686	79.3562	32.78	27.55	20.54	26.4714	80.7547	30.6	24.24	16.36	22.9798	75.0973	32.23	25.99	18.1	24.7504	76.793	29.21	21.87	19.36	23.1257	79.1706	31.86	24.27	21.32	25.4508	79.8831
		34.9	26.5	19	25.9981	74.4931	36.05	29.87	18.99	27.3457	75.8548	32.2	24.13	17.22	23.7401	73.7269	34.28	24.79	18.7	25.1412	73.3408	29.51	22.14	18.01	22.745	77.0757	30.91	24.45	19.8	24.6423	79.7227
		36.86	30.22	19.19	27.7529	75.2927	39.93	32.51	21.62	30.3895	76.107	32.13	23.76	16.77	23.3936	72.8092	33.02	24.7	18.04	24.504	74.2095	30.73	23.91	17.82	23.5695	76.6986	32.49	25.74	20.06	25.5994	78.7916
		35.75	26.37	18.44	25.9049	72.4613	37.18	27.8	19.9	27.3991	73.693	31.15	22.56	16.98	22.8513	73.359	33.1	25.33	18.88	25.1086	75.8567	28.3	22.86	15.29	21.4663	75.8526	29.22	24.76	16.52	22.8637	78.2468
		34.42	25.69	15.89	24.1305	70.106	36.46	27.6	19.66	27.046	74.1799	30.86	23.77	16.88	23.1348	74.967	33.09	25.95	18.67	25.215	76.2014	30.11	17.94	14.56	19.8868	66.0472	31.96	19.35	15.91	21.4282	67.047
		37	28.44	15.69	25.4635	68.8203	38.78	28.19	18.11	27.0525	69.7588	31.15	24.06	17.18	23.4383	75.2433	32.72	26.86	19.99	25.9962	79.4506	30.43	21.29	14.88	21.2827	69.9399	33.52	23.5	16.52	23.5213	70.1708
		32.87	27.11	18.16	25.2939	76.9512	34.58	27.66	20.73	27.0661	78.2709	29.92	25.96	19.44	24.7165	82.6087	31.28	27.31	20.12	25.8071	82.5034	32.28	21.06	16.3	22.2943	69.0653	33.7	23.53	17.33	23.9525	71.0756
		33.7	24.5	16.43	23.8494	70.7698	34.72	25.14	17.76	24.9342	71.8152	30.13	25.02	17.33	23.552	78.168	32.28	27.02	18.35	25.201	78.0701	30.52	22.78	15.78	22.2202	72.8054	32.43	24.49	16.61	23.6284	72.8598
		34.34	28.95	18.26	26.2815	76.5331	35.85	29.78	20.19	27.8302	77.6296	30.39	21.73	16.84	22.3209	73.448	32.58	24.37	19.43	24.8939	76.4086	28.92	23.23	17.78	22.8591	79.0426	31.01	24.81	18.55	24.2563	78.2208
		36.3	26	18.07	25.7402	70.9098	37.23	26.55	19.83	26.9625	72.4214	33.65	23.3	16.7	23.5696	70.0434	36.25	27.25	19.77	26.9294	74.2881	28.44	19.97	16.5	21.0829	74.1312	29.37	21.49	17.75	22.3759	76.1861
		34.12	24.53	16.55	24.016	70.387	36.65	27.09	17.85	26.072	71.1377	30.12	22.82	14.86	21.6968	72.0347	31.88	24.47	16.09	23.24	72.8984	27.75	25.2	18.55	23.4965	84.6719	29.57	26.65	19.65	24.9251	84.2919
		35.42	26.71	17.9	25.6798	72.5009	37.09	28.27	19.53	27.3587	73.7629	30.6	22.72	16.64	22.6166	73.9105	33.3	26.44	17.87	25.0578	75.2487	31.62	22.07	14.78	21.7677	68.8416	34.65	24.49	17.23	24.4526	70.5704
		37.06	26.47	17.42	25.7574	69.502	38.31	27.36	18.89	27.0533	70.6168	31.38	24.06	16.86	23.349	74.4073	34.64	25.98	18.56	25.5622	73.7939	28.37	20.22	14.28	20.1584	71.0554	29.61	21.67	15.41	21.4635	72.4872
		35.14	26.56	16.3	24.7784	70.5132	35.81	27.34	18.85	26.4264	73.7962	30.13	23.35	16.13	22.4719	74.5832	32.06	25.21	17.36	24.1192	75.2313	28.58	19.73	15.4	20.5543	71.9186	30.02	23.53	16.21	22.5392	75.0806
		30.72	25.23	17.47	23.8347	77.5871	33.4	26.44	18.38	25.3193	75.8062	30.53	23.09	15.7	22.2852	72.9945	32.94	25.74	16.85	24.2648	73.6637	27.41	19.81	16.35	20.7064	75.5431	29.77	21.91	18.33	22.8662	76.8096
		31.72	23.74	16.04	22.9442	72.3335	33.8	26.53	17.6	25.0835	74.2117	32.34	24.93	16.06	23.482	72.6099	34.42	27.45	18.21	25.8159	75.0027	28.7	19.51	14.79	20.2319	70.4943	30.63	21.31	16.75	22.1947	72.4605
		32.71	23.49	17.09	23.5922	72.1254	36.1	27.31	19.23	26.6647	73.8633	31.05	22.49	16.92	22.7763	73.3537	32.81	24.95	20.27	25.5061	77.7387	26.49	20.18	14.37	19.7312	74.4854	28.87	22.5	16.94	22.2424	77.0432
		34.01	24.1	16.26	23.7091	69.7121	37.37	26.83	18.29	26.3705	70.5661	29.91	22.81	16.97	22.6225	75.6353	32.16	25.78	18.39	24.7967	77.1041	28.01	21.92	15.42	21.155	75.5265	29.33	24.39	17.41	23.1797	79.0306
		33.44	24.77	20.82	25.8359	77.2606	34.39	26.98	22.07	27.3585	79.5536	31.17	24.22	16.97	23.399	75.069	34.25	27.41	20.05	26.6008	77.6666	25.84	20.07	13.79	19.2664	74.5605	27.79	21.78	15.2	20.9538	75.4006
		33.46	24.38	16.61	23.8402	71.2498	35.58	25.96	18.64	25.8217	72.5738	30.85	23.12	16.21	22.6122	73.2971	32.98	24.96	17.92	24.5251	74.3636	24.13	20.71	15.22	19.6661	81.5005	25.7	21.77	16.65	21.0411	81.872
		37.02	28.05	18	26.5388	71.6876	38.46	29.7	19.64	28.2035	73.3319	31.01	23.91	19.12	24.2023	78.0467	32.27	25.81	20.71	25.8378	80.0676	28.95	21.14	15.66	21.2413	73.3725	32	24.27	17.88	24.036	75.1125
		a – length, b – width, c – thickness, G – geometric mean diameter, S – Sphericity; physical properties for raw cashew nuts
		ar, br, cr, Gr, Sr – Physical properties for roasted nuts

## Sheet: Supplementary Table 2
		Supplementary Table 2: True density, bulk density, porosity and mass of raw cashew nut and cashew nut roasted in groundnut oil
		True Density						Bulk Density						Porosity						Mass
		Large		Medium		Small		Large		Medium		Small		Large		Medium		Small		Large		Medium		Small
		TD	TDr	TD	TDr	TD	TDr	BD	BDr	BD	BDr	BD	BDr	P	Pr	P	Pr	P	Pr	M	Mr	M	Mr	M	Mr
		(g/cm3)	(g/cm3)	(g/cm3)	(g/cm3)	(g/cm3)	(g/cm3)	(g/cm3)	(g/cm3)	(g/cm3)	(g/cm3)	(g/cm3)	(g/cm3)	(%)	(%)	(%)	(%)	(%)	(%)	(g)	(g)	(g)	(g)	(g)	(g)
		0.9084	0.8841	1.011	0.8548	1.173	0.968	0.537366	0.471476	0.5576	0.450267	0.556365	0.498451	40.8447	46.6717	44.8466	47.3248	52.5691	48.5071	12.4903	12.3773	6.0699	5.9833	5.8652	5.8082
		0.9069	0.8692	1.0744	0.7921	1.076	1.0233	0.556015	0.454046	0.482614	0.410529	0.566481	0.497731	38.6906	47.7627	55.0806	48.1721	47.3531	51.3602	12.0066	11.9515	6.4463	6.2572	5.1647	5.1165
		1.081	0.8385	1.0339	0.9109	1.0344	0.9735	0.573381	0.454207	0.565338	0.438377	0.572728	0.485848	46.9583	45.831	45.3199	51.8743	44.6318	50.0927	6.7559	6.7082	6.4616	6.3767	5.689	5.6612
		1.123	0.8797	1.0595	0.7596	0.9269	0.92	0.573399	0.455796	0.58231	0.461043	0.558439	0.482203	48.9404	48.1874	45.0392	39.3044	39.752	47.5867	7.0162	6.9496	5.5622	4.9375	3.7076	3.68
		1.143	0.9735	1.1326	0.7126	1.1337	0.8735	0.556387	0.455801	0.561933	0.44198	0.560034	0.504255	51.3222	53.1791	50.3856	37.9764	50.6012	42.2719	6.8589	6.8145	5.663	4.9171	3.5144	3.494
		1.11	1.051	0.9803	0.7749	1.1271	0.8878	0.527225	0.438627	0.565949	0.470012	0.564265	0.454308	52.5022	58.2657	42.2678	39.3454	49.9366	48.8277	9.9921	9.9271	5.1467	4.6491	4.5084	4.439
		1.015	0.8807	1.0637	0.9205	1.0657	0.935	0.556497	0.45557	0.573506	0.459789	0.539188	0.465696	45.1727	48.2718	46.0838	50.0501	49.4052	50.193	7.1063	7.0452	6.6479	6.5353	4.2626	4.2077
		1.006	0.8396	1.0192	0.8199	1.0357	0.7405	0.566004	0.436121	0.543206	0.463252	0.537735	0.447093	43.7372	48.0561	46.7027	43.499	48.0801	39.6228	8.0445	7.9759	5.8608	5.6574	5.1787	5.1092
		1.131	0.8642	1.0666	0.7924	1.06	0.8211	0.558946	0.463206	0.570008	0.447607	0.54487	0.475388	50.5795	46.4006	46.5584	43.5125	48.5972	42.1035	6.7878	6.7411	6.133	5.5468	4.2401	4.1056
		1.041	0.9147	1.0129	0.9223	1.187	0.9316	0.534655	0.442593	0.570227	0.4534	0.559176	0.446659	48.6403	51.6133	43.7035	50.8403	52.8917	52.0546	6.5064	6.4031	4.8112	4.7038	4.748	4.6582
		1.043	0.7706	1.1145	0.8351	1.1031	0.9358	0.529025	0.412472	0.546364	0.416504	0.541334	0.519283	49.2785	46.4739	50.9767	50.1252	50.9261	44.5091	7.5608	7.3204	6.13	5.762	6.6184	6.5503
		0.8078	0.6951	1.0582	0.8877	1.1399	1.0672	0.588358	0.421694	0.569275	0.418722	0.5538	0.474277	27.1654	39.3333	46.2034	52.8307	51.4168	55.5587	9.6933	9.0361	6.3492	6.214	6.5547	6.5098
		0.8692	0.5466	1.1322	0.9244	0.8846	0.7881	0.513212	0.404763	0.564686	0.439126	0.574694	0.527114	40.9558	25.9489	50.1249	52.4961	35.0334	33.1158	5.867	4.8102	5.6612	5.5461	3.9807	3.9406
		1.015	0.7525	1.025	0.7653	1.114	0.9155	0.571991	0.431589	0.56455	0.419849	0.568352	0.50812	43.6462	42.646	44.922	45.1393	48.9809	44.4981	8.1277	7.5246	5.8936	5.3568	5.5699	5.4931
		1.05	0.7712	1.0263	0.8762	1.1496	0.9683	0.563011	0.438841	0.541843	0.422124	0.573235	0.531297	46.3799	43.0963	47.2042	51.8233	50.1361	45.1309	7.3499	6.9408	6.1579	5.2573	4.8857	4.8414
		1.0707	0.7749	1.1264	0.8852	1.005	0.7946	0.533661	0.437375	0.570383	0.439439	0.549329	0.464286	50.1577	43.5572	49.3623	50.3571	45.3404	41.5698	8.2984	7.7486	5.632	5.3112	5.0025	4.7678
		0.9954	0.794	1.1215	0.821	1.015	0.7036	0.556712	0.443307	0.54728	0.444364	0.553797	0.461967	44.0715	44.1679	51.201	45.8752	45.4388	34.3424	6.4704	6.3518	6.7291	6.486	5.582	4.9251
		1.0151	0.7449	1.1811	0.8173	1.051	0.8263	0.559843	0.45292	0.541306	0.43289	0.574517	0.456719	44.8485	39.1972	54.1694	47.0341	45.3361	44.7272	7.6132	7.449	5.9054	5.7208	4.2038	4.1315
		1.0791	0.8474	1.1918	0.7364	1.0286	0.8741	0.577159	0.439303	0.574978	0.42482	0.539667	0.465692	46.5148	48.1587	51.7555	42.3112	47.5338	46.7233	6.7443	6.6099	4.7672	4.4185	4.3717	4.2829
		1.0688	0.8435	1.1821	0.849	1.0288	0.8117	0.556431	0.437662	0.564162	0.454866	0.536656	0.450776	47.9387	48.1136	52.2746	46.4233	47.8367	44.4652	6.9474	6.7482	5.9103	5.7732	5.1439	4.789
		0.9549	0.7389	1.1358	0.7978	0.9757	0.8914	0.51716	0.443254	0.534171	0.425527	0.541035	0.461098	45.8415	40.0116	52.9696	46.6625	44.5491	48.2726	6.2066	5.9112	5.6788	5.5846	3.659	3.5657
		1.2131	1.1481	1.2348	0.8466	0.996	0.848	0.52805	0.466254	0.564231	0.422651	0.537687	0.462944	56.471	59.3891	54.3058	50.0766	46.0153	45.4076	10.9186	10.7351	6.1738	5.9259	4.7312	4.6639
		1.1014	0.9014	1.1159	0.7475	0.8913	0.7004	0.560954	0.463343	0.541073	0.409812	0.562992	0.453082	49.069	48.5974	51.5124	45.1757	36.8348	35.3109	7.4348	7.3015	5.5796	5.1579	4.4565	4.2022
		1.025	0.8603	1.0723	0.6487	0.9176	0.6871	0.600913	0.451571	0.554643	0.406884	0.544522	0.491137	41.3743	47.51	48.2754	37.277	40.658	28.5203	8.7126	8.6031	6.434	5.1896	4.3585	4.1225
		0.8806	0.7075	0.9057	0.5221	1.1072	0.8694	0.576937	0.471551	0.557326	0.426242	0.566288	0.460197	34.4837	33.3496	38.4646	18.3601	48.854	47.0673	7.0446	5.8371	3.6227	3.1326	4.4288	4.3468
		1.1547	0.8625	1.007	0.7059	1.0613	0.7054	0.549046	0.435475	0.521437	0.394576	0.546597	0.42901	52.4512	49.5102	48.2188	44.1032	48.4974	39.182	8.0828	7.7629	5.0358	4.2351	3.9799	3.527
		1.0673	0.756	1.004	0.7139	1.01	0.7847	0.553066	0.527404	0.544825	0.40613	0.569549	0.42855	48.1809	30.2375	45.7346	43.1111	43.609	45.3867	5.3364	4.9137	5.0212	4.2831	4.3982	3.9233
		1.001	0.7174	1.0761	0.7833	0.9992	0.7516	0.553514	0.430387	0.532234	0.39005	0.545108	0.417875	44.7038	40.0074	50.5405	50.2042	45.4455	44.4019	8.008	7.1744	6.4564	5.4831	3.4971	3.0063
		0.9187	0.8293	1.0531	0.763	0.9928	0.7256	0.54699	0.414911	0.563149	0.396903	0.541404	0.440444	40.4604	49.9685	46.5246	47.9812	45.467	39.2993	6.8906	6.6323	5.529	5.343	4.4679	3.7005
		1.0251	0.7474	1.042	0.7562	1.067	0.791	0.556022	0.44636	0.538154	0.391009	0.560897	0.429269	45.7593	40.2784	48.3537	48.293	47.4323	45.7309	7.176	5.9789	5.212	4.537	4.2659	3.9551
		1.03	0.7997	1.0954	0.6959	1.0309	0.7269	0.536692	0.420597	0.520643	0.379055	0.540509	0.398754	47.8939	47.4056	52.4701	45.5303	47.5692	45.1432	7.982	7.8366	5.7506	4.871	6.1854	5.0884
		0.9902	0.7186	0.9891	0.5417	1.084	0.7559	0.557212	0.414086	0.532258	0.380903	0.549184	0.380281	43.7273	42.3761	46.1877	29.6837	49.3373	49.6916	8.9118	7.9049	4.9457	4.0626	5.1493	4.5355
		1.0269	0.7652	1.087	0.7672	1.0981	0.7623	0.545766	0.427942	0.532144	0.391072	0.538627	0.353325	46.8531	44.0745	51.0447	49.026	50.9492	53.6502	6.9313	6.1215	6.2486	5.524	5.4906	4.6498
		1.035	0.7256	1.1513	0.7306	1.0536	0.6466	0.559546	0.422883	0.530942	0.388281	0.569242	0.387476	45.9376	41.7195	53.8833	46.8545	45.9717	40.0749	6.2075	5.8046	5.4686	4.5299	4.2144	3.5564
		1.11	0.7957	1.1538	0.7214	1.127	0.576	0.538261	0.430863	0.529612	0.371807	0.568098	0.3739	51.508	45.8511	54.0984	48.4603	49.592	35.0868	6.6601	6.3652	5.7679	5.0498	4.2259	3.4559
		1.023	0.6578	1.029	0.5784	1.0482	0.6943	0.525542	0.384617	0.558316	0.394404	0.543297	0.413945	48.6274	41.5299	45.7419	31.8112	48.1686	40.3795	7.1626	6.3805	4.886	3.9911	4.9789	4.0966
		1.073	0.8481	1.1656	0.7132	1.1227	0.7308	0.544633	0.387119	0.553646	0.365899	0.540194	0.410361	49.2421	54.3545	52.5012	48.6961	51.8843	43.8477	8.0473	7.8022	6.9933	5.7056	5.6136	4.7499
		0.9615	0.7768	1.103	0.7384	1.1641	0.8591	0.534066	0.416053	0.554498	0.380045	0.557487	0.406501	44.4549	46.4401	49.7282	48.5313	52.11	52.683	8.6541	8.5449	5.2415	4.4304	4.6562	4.2954
		1.0732	0.8702	1.1807	0.7236	1.1894	0.705	0.566686	0.409358	0.536389	0.364678	0.553709	0.403404	47.1966	52.9581	54.5703	49.6023	53.4464	42.7795	6.439	6.0915	4.4275	3.6901	5.055	4.1594
		0.9113	0.5709	1.1924	0.6888	1.0146	0.7128	0.556476	0.399486	0.548487	0.393519	0.553154	0.405546	38.9361	30.0253	54.0014	42.8689	45.4806	43.1052	6.8347	5.7085	5.962	4.8218	5.0732	4.2767
		1.013	0.6724	1.0476	0.6185	1.0068	0.54811	0.552772	0.404073	0.510324	0.383351	0.546696	0.363296	45.4322	39.9059	51.2864	38.0192	45.6996	33.7185	7.0879	6.0517	5.2379	4.391	3.0203	2.4665
		0.9585	0.7005	1.0651	0.638	1.0613	0.655	0.549657	0.392821	0.539957	0.386242	0.553678	0.368808	42.6545	43.9227	49.3046	39.4605	47.8302	43.6934	7.4285	6.5148	6.3906	5.1036	3.9798	3.2749
		0.9781	0.7237	0.9969	0.6701	1.0994	0.7745	0.585929	0.423895	0.514586	0.383189	0.558586	0.377349	40.0951	41.4267	48.3813	42.8161	49.1917	51.2784	7.0912	6.4405	4.7353	4.0204	4.6724	3.9497
		0.9644	0.6404	0.7914	0.4929	1.1392	0.7493	0.554777	0.400642	0.532058	0.381584	0.559728	0.375321	42.4744	37.4388	32.77	22.5839	50.8666	49.9105	6.7791	6.0841	4.5506	3.6964	5.6962	4.8706
		1.0211	0.8226	1.0597	0.6583	1.0603	0.5861	0.543315	0.398946	0.525908	0.376012	0.553978	0.393922	46.7912	51.5019	50.372	42.8813	47.7527	32.7894	6.1265	5.758	5.2983	4.5423	5.3017	4.1029
		0.8485	0.8007	1.111	0.6553	1.0984	0.6818	0.504206	0.421146	0.501736	0.360978	0.559771	0.381625	40.5767	47.4027	54.8393	44.914	49.0376	44.0268	13.1514	12.8104	5.5548	4.4562	5.4921	4.4317
		1.07	0.8224	1.1721	0.6907	1.1549	0.681	0.539657	0.394599	0.54372	0.371602	0.566912	0.376573	49.5647	52.0186	53.6114	46.1992	50.9125	44.7029	8.5574	8.0592	5.8606	4.8348	4.3307	3.4052
		1.007	0.7677	1.1767	0.669	1.0982	0.7624	0.523093	0.43216	0.5188	0.363326	0.562718	0.365644	48.0543	43.7072	55.9106	45.6913	48.76	52.0404	7.0467	6.1412	5.8833	5.3516	5.4908	4.4981
		0.9907	0.7208	1.0777	0.7673	1.07318	0.565	0.532281	0.422682	0.545435	0.378517	0.557091	0.361176	46.2722	41.3594	49.3889	50.669	48.0897	36.075	5.944	5.6946	6.4663	5.3711	4.8293	3.6727
		1.084	0.746	1.1026	0.6582	1.0905	0.6486	0.519213	0.403675	0.529528	0.355507	0.560899	0.406445	52.1021	45.888	51.9746	45.988	48.565	37.335	7.0477	6.7144	6.3401	5.2655	4.6347	3.8913
		1.129	0.8907	1.088	0.7317	1.048	0.6615	0.54802	0.38696	0.543674	0.368888	0.571187	0.394135	51.4597	56.5555	50.03	49.5848	45.4974	40.418	7.624	6.5912	6.5275	5.8535	4.1922	3.3074
		1.1183	0.6225	1.1337	0.6591	1.0283	0.7323	0.56099	0.379718	0.545097	0.398551	0.550638	0.381981	49.8354	39.0011	51.9188	39.531	46.4517	47.8382	5.5913	4.9796	5.6684	4.6139	6.9413	5.4919
		1.1554	0.7456	1.0273	0.6424	1.0514	0.544	0.559592	0.387564	0.560894	0.376749	0.558524	0.37905	51.5673	48.0199	45.4012	41.3529	46.8781	30.3216	5.777	5.2049	6.0364	5.0111	4.4684	3.6994
		0.9233	0.6983	1.1173	0.6774	1.0243	0.6808	0.557925	0.387158	0.540586	0.36985	0.552062	0.378466	39.5728	44.5571	51.6168	45.4016	46.1034	44.4086	6.463	5.4468	5.5865	4.6062	5.1217	4.0845
		0.9803	0.6661	1.1289	0.8214	0.9647	0.6595	0.536802	0.391714	0.56016	0.382049	0.563661	0.385515	45.2411	41.193	50.38	53.4881	41.5713	41.5444	6.3716	5.3286	5.6443	4.7644	4.8233	3.9569
		0.9573	0.5843	1.0695	0.5986	1.0174	0.7124	0.536656	0.355603	0.54508	0.369917	0.541767	0.363819	43.9407	39.1404	49.0342	38.203	46.7499	48.9305	6.7011	5.2587	6.1496	4.7884	4.0695	3.562
		1.0859	0.7427	1.0534	0.7087	1.0553	0.6747	0.527597	0.348922	0.539539	0.370299	0.5418	0.340737	51.4139	53.0198	48.7812	47.7496	48.6591	49.498	7.6016	6.3876	5.2668	4.0393	5.5401	4.7231
		1.004	0.6622	0.9693	0.6178	1.0259	0.6681	0.562774	0.38698	0.534767	0.365911	0.563145	0.356975	43.9468	41.5615	44.8296	40.772	45.1072	46.5686	7.0294	6.6222	5.0887	4.3243	4.6165	3.6744
		0.9702	0.606	1.139	0.6802	1.0033	0.6706	0.540207	0.356553	0.542914	0.375787	0.557149	0.375631	44.32	41.1629	52.3341	44.7534	44.4684	43.9858	5.5785	4.8476	4.556	3.6051	5.0163	4.0234
		1.0179	0.6796	1.1093	0.6723	1.0748	0.6521	0.554559	0.388518	0.542108	0.366157	0.539777	0.403238	45.5193	42.8314	51.1307	45.5366	49.7788	38.1631	5.8528	4.7571	5.5467	4.5714	4.0306	3.2606
		TD – true density, BD – bulk density, P – porosity, M – mass; physical properties for raw cashew nuts
		TDr, BDr, Pr Mr – Physical properties for roasted nuts

## Sheet: Supplementary Table 3
	Supplementary Table 3: Axial dimensions, geometric mean diameter and sphericity of raw cashew nut and cashew nut roasted in palm-kernel oil
		Large										Medium										Small
		Raw					Roasted					Raw					Roasted					Raw					Roasted
		a	b	c	G	S	ar	br	cr	Gr	Sr	a	b	c	G	S	ar	br	cr	Gr	Sr	a	b	c	G	S	ar	br	cr	Gr	Sr
		(mm)	(mm)	(mm)	(mm)	(%)	(mm)	(mm)	(mm)	(mm)	(%)	(mm)	(mm)	(mm)	(mm)	(%)	(mm)	(mm)	(mm)	(mm)	(%)	(mm)	(mm)	(mm)	(mm)	(%)	(mm)	(mm)	(mm)	(mm)	(%)
		33.81	25.09	17.26	24.4641	72.3575	34.26	27.1	18.21	25.6658	74.9149	29.19	23.93	17.1	22.859	78.3111	31.04	25.22	17.79	24.0592	77.5103	24.57	20.47	12.72	18.5639	75.5553	26.66	20.44	14.86	20.0811	75.3228
		30.15	20.49	17.56	22.137	73.4227	30.83	24.34	18.76	24.1458	78.3193	29.16	24.43	18.23	23.5053	80.608	30.61	25.35	19.2	24.6064	80.3867	26.58	21.12	14.24	19.9949	75.2254	27.56	22.39	16.7	21.7612	78.9594
		31.98	23.75	16.19	23.0814	72.1746	32.17	22.66	17.06	23.1684	72.0188	29.92	22.17	14.9	21.4604	71.7259	30.42	23.32	16.03	22.4875	73.9233	23.79	19.86	13.74	18.6546	78.4138	26.32	22.22	15.38	20.7967	79.015
		33.42	23.21	18.97	24.5047	73.3235	33.34	25.38	19.89	25.627	76.8655	31.03	21.76	13.3	20.7857	66.9857	31.46	22.34	14.41	21.6356	68.7717	29.15	20.62	12.44	19.5546	67.0827	30.25	20.44	13.86	20.464	67.6495
		31.35	20.59	15.95	21.7546	69.3927	30.69	22.86	16.49	22.6168	73.6944	31.47	26.62	17.44	24.4465	77.682	32.2	26.85	18.72	25.295	78.556	27.31	21.9	14.76	20.6673	75.6767	29.15	23.26	15.73	22.012	75.5128
		29.2	24.88	16.43	22.8537	78.2662	29.59	25.64	17.55	23.7017	80.1005	27.96	23.93	15.62	21.8635	78.1957	28.94	23.63	15.54	21.9856	75.9695	23.44	18.48	13.27	17.9134	76.4221	25.98	21.05	15.05	20.1903	77.7147
		32.86	27.27	18.2	25.3595	77.1745	33.59	26.22	19.18	25.6585	76.3872	30.56	24.79	16.92	23.4033	76.5814	30.58	25.02	18.17	24.0451	78.6301	25.1	19.9	14.94	19.5416	77.8548	27.56	21.57	16.77	21.5222	78.0923
		36.08	30.03	18.32	27.0759	75.044	36.25	27.04	20.18	27.0445	74.6055	29.95	20.58	17.63	22.1495	73.9551	30.24	22.22	19.04	23.3882	77.3421	26.24	20	13.9	19.3941	73.9104	28.97	21.54	16.13	21.5912	74.5294
		28.99	21.05	16.52	21.6025	74.517	30.55	22.43	17.27	22.7882	74.5933	33.97	23.48	14.3	22.5101	66.2645	35.65	24.67	17	24.6354	69.1034	23.14	19.75	13.18	18.1949	78.6295	25.21	20.29	14.85	19.6574	77.9748
		30.37	24.03	15.7	22.5441	74.2315	30.07	24.03	18.74	23.8352	79.2657	32.28	26.1	17.17	24.3658	75.4828	33.07	26.03	18.45	25.1363	76.0094	26	22.14	15.63	20.7987	79.9951	28.2	22.82	17.52	22.4233	79.5153
		32.47	22.47	14.28	21.8409	67.265	33.82	23.98	16.31	23.6497	69.9281	33.1	22.79	15.63	22.7603	68.7621	35.04	24.67	17.05	24.518	69.9716	26.94	21.18	16.07	20.9305	77.6931	27.78	22.01	17.41	21.998	79.1866
		28.98	22.64	17.9	22.7305	78.4352	33.25	25.6	17.9	24.791	74.5595	31.57	24.8	18.94	24.5679	77.8205	32.98	26.36	20.21	25.9969	78.8261	24.76	20.52	13.15	18.8344	76.0678	26.16	21.71	15.11	20.4733	78.2618
		29.48	24.09	17.91	23.3428	79.1819	31.27	26.08	18.99	24.9261	79.7123	31.7	25.58	16.7	23.8356	75.1911	32.52	26.48	18.46	25.1439	77.3184	26.12	20.32	14.43	19.7116	75.4654	27	22.04	15.33	20.8948	77.3883
		31.28	25.37	19.12	24.7566	79.1453	33.2	27.08	19.87	26.1414	78.739	33.09	23.71	15.8	23.1435	69.941	34.92	23.67	16.97	24.1167	69.0628	27.88	21.48	13.81	20.2228	72.535	28.56	21.12	15.58	21.1028	73.8893
		34.25	27.18	16.85	25.0324	73.0874	35.47	27.35	18.17	26.025	73.3719	30.08	24.03	16.28	22.7455	75.6167	32.05	24.59	17.31	23.8943	74.5532	27.2	21.01	15.86	20.8497	76.6532	28.25	22.57	17.18	22.2088	78.6151
		32.19	24.95	16.52	23.6738	73.5438	30.62	24.68	16.85	23.3516	76.2626	30.53	23.06	15.71	22.2803	72.9783	31.72	23.31	17.15	23.3192	73.5157	27.74	20.68	16.34	21.0848	76.0087	28.59	21.19	17.41	21.9305	76.7068
		34.59	23.54	16.62	23.8303	68.8936	34.27	25.6	17.98	25.0793	73.1814	33.85	24.97	14.66	23.1404	68.3615	36.44	23.95	17	24.5722	67.432	25.19	21.52	14.97	20.0954	79.7754	26.01	22.19	16.16	21.0497	80.9293
		29.63	23.37	17.98	23.1771	78.2219	30.89	23.64	19.56	24.263	78.5465	31.49	25.42	17.26	23.9955	76.2004	32.03	24.95	18.66	24.6139	76.8463	26.41	18.61	12.98	18.5466	70.2255	27.29	19.8	14.12	19.6865	72.138
		31.6	22.37	17.47	23.1144	73.1467	33.17	23.66	18.62	24.4482	73.7057	31.93	27.52	17.16	24.7052	77.373	33.01	25.92	19.16	25.4034	76.9567	27.07	20.42	14.55	20.0356	74.014	27.85	22.08	15.75	21.3158	76.5379
		32.77	23.1	15.6	22.7722	69.4909	34.39	24.4	16.78	24.1475	70.2165	32.33	25.18	18.25	24.5834	76.0389	33.43	26.51	19.39	25.8052	77.1919	26.37	18.78	14.86	19.451	73.7618	28.25	21.55	16.95	21.771	77.0655
		31.43	24.8	16.79	23.5658	74.9787	32.43	25.9	17.57	24.5286	75.6355	31.44	26.15	16.11	23.6601	75.2548	31.39	23.82	17.14	23.4017	74.5515	24.04	18.22	13.6	18.1276	75.406	25.38	19.36	15.4	19.6324	77.3537
		32.35	22.94	16.25	22.9319	70.8869	32.77	24.65	17.77	24.303	74.1624	33.24	23.55	15.53	22.9936	69.1746	33.47	24.71	17.37	24.3095	72.6307	25.49	19.48	15.26	19.6413	77.0551	26.28	21.48	16.08	20.86	79.3761
		30.94	23.14	15.58	22.3435	72.2154	32.46	23.89	16.86	23.5581	72.5759	31.13	23.19	17.54	23.3079	74.8728	31.82	24.12	18.31	24.1317	75.8383	26.28	20.56	14.76	19.9792	76.0244	27.32	22.94	17.2	22.0903	80.8575
		31.92	21.88	16.86	22.7504	71.2732	31.44	23.16	17.62	23.4104	74.4606	30.24	23.18	15.78	22.281	73.6805	30.82	24.35	16.64	23.2004	75.277	25.69	20.26	15.15	19.9039	77.4773	27.55	21.84	17.04	21.7244	78.8545
		34.21	24.66	18.9	25.1692	73.5726	34.19	26.46	20.08	26.2876	76.8868	32.42	23.89	15.43	22.8629	70.521	33.42	24.29	16.99	23.9815	71.7578	24.87	20.41	14.47	19.4385	78.1604	26.4	21.88	16.11	21.0337	79.6731
		32.92	23.88	15.98	23.2465	70.615	32.82	25.25	15.69	23.5148	71.6477	29.59	21.98	14.48	21.1177	71.3678	31.55	22.62	15.63	22.3435	70.8192	24.07	19.25	13.09	18.2368	75.7657	26.43	21.14	15.18	20.3935	77.1603
		35.76	26.41	18.44	25.9204	72.4844	36.28	26.89	20.01	26.9258	74.2166	34.1	22.83	14.13	22.24	65.2198	35.21	24.44	16.13	24.0326	68.255	27.26	20.1	13.71	19.5848	71.8446	29.13	21.21	17.18	21.977	75.4445
		32.35	25.76	19.62	25.3809	78.4571	32.6	25.6	20.38	25.717	78.8866	30.82	24.02	16.84	23.1872	75.2344	32.79	25.88	18.35	24.9717	76.1563	27.11	21.07	15.08	20.499	75.614	28.57	23.12	16.11	21.9954	76.9876
		34.92	27.19	17.72	25.6241	73.3795	34.99	26.33	18.78	25.8641	73.9185	30.57	24.04	17.1	23.2492	76.0525	31.61	25.42	19.02	24.8163	78.5077	24.49	18.45	13.6	18.3165	74.7916	25.87	20.38	15.55	20.164	77.9436
		37.58	29.96	19.94	28.2103	75.0674	37.81	29.15	21.02	28.5075	75.3968	30.65	21.81	18.46	23.1085	75.3949	32.1	23.66	19.44	24.5323	76.4247	23.02	19.31	12.55	17.7355	77.0439	25.15	20.44	14.76	19.6503	78.1323
		36.4	31.57	19.8	28.3366	77.8477	36.53	30	21.23	28.5479	78.1491	34.22	21.93	15.61	22.7112	66.3683	35.26	23.25	16.51	23.8315	67.5878	24.61	19.86	13.1	18.569	75.4529	26.18	20.16	14.9	19.8861	75.959
		33.64	25.99	18.7	25.3806	75.4476	33.55	25.36	20.52	25.9422	77.3239	33.42	25.89	17.89	24.922	74.5721	33.87	26.43	19.5	25.9407	76.5891	26.09	20.68	14.64	19.9154	76.3334	28.06	22.54	16.29	21.7598	77.5473
		34.41	23.51	14.95	22.9541	66.7075	35.11	24.06	17.03	24.3209	69.2707	34.37	23.18	14.72	22.7196	66.1029	35.22	24.49	16.54	24.2533	68.8624	25.03	20.53	14.84	19.6831	78.6382	26.25	21.06	16.46	20.8772	79.5322
		33.24	26.39	19.75	25.8755	77.8445	33.71	25.71	20.69	26.1742	77.6453	32.33	22.16	13.38	21.2427	65.706	32.03	23.66	14.96	22.4647	70.1365	21.93	18.31	14.61	18.0354	82.2408	24.76	19.71	16.35	19.9826	80.7051
		32.05	24.33	16.75	23.5502	73.4796	32.5	24.56	17.34	24.0097	73.876	29.97	24.32	19.38	24.1732	80.6581	31.72	24.37	20.22	25.0029	78.8237	25.87	20.09	14.55	19.6282	75.8723	26.59	21.31	15.26	20.5251	77.1911
		34.7	26.56	19.68	26.2741	75.7178	34.33	25.8	20.79	26.4068	76.9205	30.26	23.59	15.89	22.4685	74.2514	31.78	25.47	16.84	23.8877	75.1659	23.55	20.41	15.59	19.5686	83.0939	24.59	21.98	17.15	21.0063	85.4263
		35.29	27.56	17.05	25.5007	72.2604	35.71	27.57	19.98	26.9944	75.5935	30.93	23	16.21	22.5925	73.0439	30.95	23.72	17.59	23.461	75.803	25.01	19.85	14.41	19.2684	77.0429	27.23	21.68	16.36	21.2959	78.2076
		32.81	26.25	18.51	25.1679	76.7081	33.35	25.96	18.84	25.3607	76.0439	29.43	23.5	17.13	22.7967	77.4607	31.11	25.12	18.26	24.2553	77.9663	25.16	21.15	13.26	19.1803	76.2332	26.44	21.69	15.96	20.9179	79.1146
		32.99	27.99	18.57	25.7869	78.1658	33.81	27.92	19.54	26.4218	78.1478	31.17	23.62	16.49	22.9833	73.7353	31.1	24.69	18.87	24.3791	78.3894	25.44	18.4	11.41	17.48	68.7105	25.6	19.99	13.05	18.8316	73.561
		35.12	27.31	19.33	26.4669	75.3613	35.32	29.17	20.32	27.5609	78.032	30.51	24.15	16.22	22.8632	74.9367	31.56	24.8	17.84	24.0803	76.2999	28.81	19.31	11.33	18.4722	64.1173	29.97	21.11	14.3	20.8371	69.5265
		36.14	27.99	17.33	25.9775	71.8801	36.06	28.29	18.46	26.605	73.7798	29.12	25.81	15.95	22.8865	78.5939	29.67	26.35	17.17	23.766	80.1011	26.53	21.73	15.11	20.5757	77.5562	27.62	22.45	16.48	21.7003	78.5673
		34.89	28.54	19.82	27.0242	77.4554	34.38	28.58	20.83	27.3539	79.5634	33.21	23.04	14.89	22.5017	67.7558	34.39	23.91	17.17	24.1691	70.2795	26.57	20	12.71	18.9026	71.1428	27.65	21.19	14.48	20.3954	73.7626
		35.43	29.05	20.73	27.7357	78.283	35.57	29.17	21.94	28.3412	79.6774	29.06	22.14	17.49	22.4089	77.1126	30.5	23.39	18.45	23.6107	77.4121	25.7	19.98	13.76	19.1889	74.6648	27.2	22.07	15.55	21.0556	77.4102
		36.86	27.52	18.34	26.4973	71.8862	37.14	28.67	19.28	27.3816	73.7254	31.9	25.31	17.38	24.12	75.6113	33.11	26.57	19.15	25.6354	77.4249	26.84	21.67	16.05	21.0558	78.4494	28.25	21.04	16.77	21.5212	76.1811
		30.34	23.18	14.93	21.8976	72.174	34.7	26.75	17.97	25.5506	73.6327	30.81	23.77	16.62	23.003	74.6607	31.41	24.54	17.64	23.8679	75.9881	23.57	20.63	13.12	18.5466	78.6873	26.86	22.51	14.49	20.615	76.7498
		34.24	24.85	16.08	23.9175	69.8524	31.54	23.59	16.12	22.8903	72.5755	32.76	24.17	13.35	21.9466	66.9921	34.15	24.54	17.19	24.3321	71.2508	24.25	19.88	13.28	18.5684	76.5709	26.67	21.53	15.43	20.6924	77.5868
		34.66	27.08	18.27	25.7873	74.4006	35.52	27.42	19.24	26.5612	74.7783	32.22	23.36	17.1	23.435	72.7343	32.78	24.52	18.71	24.6832	75.2995	24.13	19.62	12.79	18.2267	75.5356	26.08	21.35	15.55	20.5342	78.7356
		35.6	29.46	17.73	26.493	74.4184	36.2	29.74	19.31	27.4965	75.9572	28.47	22.88	17.15	22.3547	78.5203	28.93	23.69	17.91	23.0676	79.736	24.34	20.82	15.38	19.8268	81.4577	27.56	22.93	17.3	22.1944	80.5312
		34.01	27.23	18.39	25.7284	75.6494	34.38	28.15	19.5	26.624	77.4403	30.44	21.44	16.15	21.9254	72.0282	31.55	23.21	17.18	23.2577	73.7168	23.75	19.39	13.58	18.4239	77.5741	27.57	21	15.63	20.8388	75.5849
		34.23	29.78	18.2	26.4729	77.3382	35.25	29.2	19.03	26.9563	76.4718	30.26	22.28	17.18	22.6257	74.7711	30.89	23.89	18.77	24.0159	77.7466	25.78	20.98	15.74	20.4188	79.2042	27.5	22.52	16.76	21.8135	79.3218
		30.71	21.08	15.92	21.762	70.8628	31.49	21.95	18.16	23.2403	73.802	30.06	24.27	14.95	22.1769	73.7753	31.62	24.03	16.36	23.165	73.2607	24.84	20.64	14.86	19.6771	79.2152	27.27	23	16.96	21.9928	80.6482
		32.58	23.84	15.27	22.8051	69.9973	32.98	24.83	16.19	23.6678	71.7641	30.12	21.74	16.2	21.9723	72.9494	30.28	21.96	17.27	22.5611	74.5082	23.58	19.32	14.36	18.7026	79.3155	26.11	21.32	16.56	20.9677	80.3054
		30.53	24.95	16.46	23.2314	76.0937	31.09	25.36	17.02	23.7635	76.4344	29.95	24.41	15.54	22.4805	75.06	31.57	24.79	17.1	23.7419	75.204	26.86	19.39	12.93	18.884	70.3053	28.69	21.27	14.75	20.8016	72.5047
		30.4	23.69	15.4	22.3008	73.3578	30.86	25.79	16.25	23.4729	76.0626	30.51	22.82	16.2	22.4263	73.5048	31.1	24.08	17.71	23.6707	76.1117	24.45	20.93	14.61	19.5539	79.9749	26.31	21.31	16.37	20.9372	79.5787
		34.77	26.94	19.77	26.4567	76.0907	35.07	26.66	20.6	26.8053	76.4338	30.74	22.37	15.32	21.9218	71.3136	31.18	23.59	16.29	22.8828	73.3892	25.82	20.88	16.48	20.7116	80.2155	27.29	23.59	17.15	22.2672	81.5946
		34.6	27.46	18.29	25.9018	74.8607	34.75	26.62	19.97	26.4351	76.0721	28.39	23.9	15	21.6713	76.3343	28.92	26.01	16	22.9167	79.2418	25.33	21.78	15.26	20.343	80.312	27.4	23.05	17.04	22.0782	80.5774
		33.9	23.84	15.68	23.314	68.7729	24.14	18.47	23.72	21.9503	90.929	31.18	23.36	15.91	22.6294	72.5767	32.14	23.88	17.83	23.919	74.4214	24.23	18.47	14.16	18.5052	76.3732	25.64	20.5	16.05	20.3571	79.3958
		30.54	24.26	17.61	23.5418	77.0851	31.45	25.54	18.78	24.7085	78.5643	29.82	21.69	15.26	21.4507	71.9338	30.46	23.1	16.23	22.5192	73.9305	25.86	20.82	15.63	20.3402	78.6552	27.28	21.5	16.29	21.2195	77.784
		33.85	28.61	18.29	26.0673	77.0084	35.34	29.36	19.37	27.1884	76.9339	31.07	22.49	16.58	22.6276	72.8278	32.79	22.24	17.93	23.5587	71.8473	24.19	20.09	12.81	18.3959	76.0476	26.36	20.96	14.88	20.1827	76.5657
		33.46	27.13	17.27	25.0278	74.7992	35.22	27.48	18.41	26.1188	74.159	29.37	24.4	16.7	22.8737	77.8812	30.59	26.36	18.07	24.4246	79.8451	25.16	22.25	15.14	20.3887	81.036	27.65	23.49	16.62	22.1005	79.9297
		30.24	25.76	18.13	24.1718	79.9331	31.08	27.11	19.07	25.2341	81.1907	29.95	23.33	15.89	22.3089	74.4872	31.05	23.92	17.07	23.3177	75.0972	28.72	20.66	15.53	20.965	72.998	29.19	21.44	18.02	22.4253	76.8252
		35.99	26.57	18.69	26.1453	72.6461	36.95	28.56	19.38	27.3469	74.0107	29.7	24.37	17.38	23.257	78.3064	30.26	25.34	18.02	23.9963	79.3002	22.68	18.42	13.61	17.8483	78.6962	25.38	20.03	15.87	20.0563	79.0239
		34.12	26.35	18.44	25.4986	74.7322	34.93	27.45	19.21	26.4093	75.6062	29.52	22.13	15.92	21.828	73.943	30.38	23.52	17.02	22.9965	75.6961	24.84	19.45	14.38	19.0814	76.8172	26.97	22.12	16.25	21.3226	79.0604
		31.95	24.55	16.08	23.2775	72.856	31.98	25.68	17.04	24.098	75.3533	31.82	23.29	14.5	22.0671	69.3499	33.34	24.2	17.01	23.9421	71.8119	26.27	22.28	14.14	20.2275	76.9984	28.64	23.91	16.24	22.321	77.9363
		30.19	23.97	17.49	23.3045	77.1929	32.02	24.89	18.2	24.3878	76.1643	30.28	22.6	15.75	22.0893	72.9501	31.11	23.36	16.77	23.0128	73.9722	23.51	19.85	14.82	19.0526	81.0403	26.15	20.99	16.8	20.97	80.1911
		34.55	26.42	18.44	25.628	74.1764	35.27	27.3	19.5	26.5787	75.3579	30.29	21.69	15.19	21.5297	71.0787	30.87	23.35	16.77	22.9501	74.3445	27.17	20.12	13.19	19.3191	71.1046	28.95	22.4	16.66	22.1067	76.3616
		35.14	25.43	17.32	24.921	70.9192	35.34	26.02	18.28	25.6163	72.4853	29.39	22.75	16.56	22.2885	75.8369	30.55	23.79	17.81	23.4796	76.8562	26.1	20.62	14.7	19.9258	76.344	29.07	23.32	16.59	22.4047	77.0717
		34.99	23.99	13.77	22.6101	64.6188	35.96	24.76	15.22	23.8412	66.2993	31.37	24.54	17.14	23.6302	75.3273	32.57	25.46	18.48	24.8385	76.262	24.87	21.02	14.96	19.8494	79.8125	25.44	21.88	15.86	20.6676	81.2404
		32.19	26.59	19.77	25.6733	79.7556	32.51	27.46	20.94	26.5398	81.6359	30.06	23.36	17.72	23.1726	77.0879	30.55	23.85	18.7	23.8844	78.1812	23.05	20.04	13.29	18.3104	79.4378	25.7	21.16	15.19	20.2148	78.6567
		31.33	25.09	16.45	23.4716	74.9173	32.78	24.8	16.73	23.87	72.8188	30.74	25.01	18.42	24.1937	78.7043	32.19	25.18	20.09	25.3466	78.7405	25.85	20.57	15.57	20.2299	78.2589	27.46	22.25	16.96	21.8015	79.3935
		31.83	24.37	16.87	23.5651	74.0342	32.83	25.13	17.58	24.3871	74.2831	29.66	23.47	15.33	22.0162	74.2286	30.37	25.04	16.89	23.4191	77.1125	28.68	21.17	15.02	20.8925	72.8469	29.96	22.72	17.09	22.6585	75.6291
		33.52	23.38	15.71	23.0909	68.887	33.89	23.49	17.03	23.8446	70.3588	30.68	21.44	18.22	22.8846	74.5912	31.46	23.25	19.72	24.3424	77.3756	25.53	21.1	14.13	19.6709	77.0503	28.21	21.95	16.26	21.5933	76.5449
		29.89	23.85	16.7	22.8337	76.3926	31.11	25.12	17.86	24.0769	77.3928	31.42	21.93	16	22.2564	70.8351	32.12	24.42	17.02	23.7225	73.8558	24.28	19.94	14.7	19.2352	79.2225	27.25	22.1	16.83	21.6412	79.4172
		34.73	24.11	17.11	24.2876	69.9325	34.71	23.93	17.74	24.516	70.6311	28.56	21.67	17.14	21.9723	76.9339	29.69	23.83	18.21	23.4431	78.9595	23.66	19	13.16	18.086	76.4411	25.36	20.17	15.51	19.9445	78.6454
		28.05	22.68	17.21	22.2051	79.1625	29.55	25	17.8	23.6033	79.8758	29.93	21.84	16.2	21.9596	73.3699	31.72	23.06	17.39	23.3434	73.592	22.85	18.69	13.17	17.7839	77.8289	25.63	20.59	14.86	19.8674	77.5162
		32.28	26.84	16.79	24.4112	75.6233	32.56	25.24	18.14	24.6114	75.588	32.56	23.43	17.37	23.6639	72.6777	29.93	25.21	17.82	23.7791	79.4491	27.5	20.47	15.42	20.5516	74.733	29.24	22.33	17.08	22.3418	76.4083
		31.39	26.29	19.32	25.1688	80.181	32.7	25.39	18.66	24.9291	76.2359	29.7	23.64	15.34	22.0839	74.3567	33.41	25.17	19.71	25.4966	76.3142	26.39	21.97	14.51	20.3382	77.0678	28.67	23.82	16.39	22.3691	78.0228
		30.91	26.44	19.25	25.0571	81.0646	32.11	27.07	20.7	26.2039	81.6067	32.65	24.61	15.13	22.9938	70.4252	30.67	24.45	16.36	23.0635	75.1989	24.67	21.3	14.22	19.5501	79.2465	27.42	21.19	15.99	21.0224	76.6681
		29.54	23.08	15.71	22.0432	74.6214	30.46	24.36	16.69	23.136	75.9553	29.68	22.6	15.98	22.0487	74.2881	32.33	25.28	16.45	23.7784	73.5491	28.31	21.68	14.85	20.8886	73.7851	30.4	22.61	16.72	22.5668	74.2329
		34.32	28.41	18.45	26.2022	76.3468	34.6	28.54	19.2	26.6651	77.0669	30.59	23.85	15.43	22.4119	73.2653	31.09	23.35	18.08	23.5886	75.872	27.01	20.61	12.77	19.2279	71.188	28.86	21.16	14.94	20.8956	72.4032
		31.53	25.1	18.61	24.5121	77.7423	32.71	25.79	20	25.648	78.4104	32.1	25.98	16.84	24.1266	75.1606	31.53	24.74	16.75	23.553	74.7003	27.02	20.29	12.71	19.1002	70.6891	28.45	21.3	15.56	21.1263	74.2577
		33.74	26.65	17.96	25.2765	74.9154	34.33	26.96	19.24	26.1136	76.0663	30.91	25.9	18.95	24.7554	80.0885	33.36	25.52	18.37	25.0076	74.9628	24.57	21.42	14.81	19.8271	80.6965	26.74	21.7	16.54	21.2513	79.4738
		31.61	24.26	15.7	22.9195	72.5071	32.71	25.67	17.24	24.3714	74.5076	29.08	25.5	16.09	22.8506	78.5783	31.71	27.25	20.09	25.8929	81.6554	26.48	22.66	13.58	20.123	75.9932	27.6	23.33	15.29	21.4327	77.6547
		30.9	25.27	18.34	24.284	78.5891	31.6	26.29	18.79	24.992	79.0887	31.95	24.84	16.62	23.6275	73.9515	30.33	25.67	17.14	23.7194	78.2043	27.06	20.99	15.47	20.6353	76.2575	28.49	21.71	16.79	21.8173	76.5788
		34.87	24.79	15.88	23.9438	68.6659	35.16	25.7	16.71	24.7165	70.2971	30.05	25.3	17.09	23.5091	78.2332	33.73	26.89	17.5	25.1313	74.5073	27.39	22.16	14.5	20.6463	75.3791	29.42	23	17.16	22.6445	76.9697
		34.3	25.7	15.24	23.7723	69.3069	34.84	26.33	17.42	25.1879	72.296	30.78	21.63	14.2	21.1448	68.6967	30.75	24.6	18.45	24.0764	78.2974	26.26	20.69	15.61	20.3932	77.6589	27.25	20.96	16.65	21.1864	77.7483
		35.18	24.21	15.98	23.8757	67.8672	36.08	25.22	17.63	25.2206	69.9018	28.52	23.44	17.06	22.5093	78.9246	32.03	23.74	15.58	22.7965	71.1724	26.76	21.56	15.12	20.5855	76.9265	28.08	21.79	16.58	21.6478	77.0932
		31.52	24.74	13.96	22.1628	70.3133	32.38	27.49	20.17	26.185	80.8678	27.98	24.86	16.61	22.6068	80.7964	29.43	26.58	17.82	24.0668	81.7763	24.33	19.31	14.12	18.7897	77.2285	26.16	20.61	15.45	20.2713	77.4896
		32.99	25.75	19.28	25.3954	76.9792	33.67	26.88	20	26.2563	77.9814	28.78	22.97	17.18	22.478	78.103	30.15	24.05	17.91	23.5053	77.9612	25.68	19.82	15.77	20.0221	77.9678	26.31	20.86	16.84	20.9858	79.7636
		32	25.16	18.61	24.653	77.0405	33.38	26.88	19.64	26.0227	77.959	33.39	23.28	13.84	22.0756	66.1143	34.5	25.17	17.62	24.8258	71.9588	23.17	19.79	13.37	18.3021	78.9905	26.14	20.69	15.44	20.2879	77.6126
		29.69	23.54	16.77	22.7152	76.5079	31.58	26.15	18.35	24.7461	78.36	31.15	24.37	13.74	21.8491	70.1416	31.68	23.72	15.8	22.8132	72.0113	25.05	20.01	14.69	19.4547	77.6637	27.41	21.33	16.73	21.3861	78.023
		35.11	28.79	19.11	26.8315	76.4211	35.77	29.93	20.09	27.8101	77.7469	28.9	24.16	15.61	22.1717	76.7187	29.73	24.43	17.38	23.2839	78.3179	26.26	23.29	15.39	21.1139	80.4031	26.85	22.68	17.17	21.8668	81.4407
		33.48	27.07	17.74	25.2392	75.3859	34.72	26.55	19.49	26.191	75.4349	30	24.56	17.95	23.6486	78.8285	31.33	25.47	19.12	24.8023	79.1648	25.62	21.8	16.53	20.9783	81.8824	27.21	21.82	17.6	21.8624	80.3471
		33.43	25.79	16.07	24.0179	71.8453	34.09	26.37	18.51	25.5298	74.8895	30.52	21.66	15.94	21.9235	71.8333	31.92	22.04	18.28	23.4288	73.3985	25.77	21.51	14.42	19.9943	77.5876	26.77	22.06	15.93	21.1101	78.8572
		32.2	25.37	15.23	23.1717	71.9619	33.77	27.31	20.26	26.5357	78.5778	31.18	22.62	14.29	21.6007	69.2773	31.68	24.68	16.09	23.2575	73.4137	25.13	21.17	15.39	20.1551	80.2032	25.88	21.91	17.47	21.4766	82.9855
		32.4	24.91	14.14	22.5142	69.4882	34.44	25.77	17.85	25.1153	72.9248	30.43	23.38	14.15	21.5924	70.9576	30.76	24.97	15.72	22.9414	74.5818	24.69	13.38	20.36	18.8764	76.4535	27.09	21.96	15.51	20.9742	77.424
		31.79	25.79	17.56	24.327	76.5241	32.65	27.57	18.52	25.5458	78.2415	29.96	22.52	16.18	22.1835	74.0436	31.2	25.41	18.08	24.2914	77.8571	26.96	21.31	14.15	20.1073	74.5819	29.32	22.71	16.31	22.1451	75.5291
		30.31	24.86	18.3	23.9798	79.1152	32.23	26.72	19.34	25.5379	79.2363	28.88	24.55	17.97	23.356	80.8727	30.3	24.48	19.36	24.3064	80.219	26.72	21.89	15.47	20.8381	77.9868	28.72	23.01	16.96	22.3791	77.9216
		36.27	26.48	17.05	25.3939	70.0136	36.65	28.15	19.12	27.0197	73.7235	32.03	22.15	16.15	22.5442	70.3846	32.44	24.1	16.78	23.5847	72.7025	29.76	19.74	12.03	19.1903	64.4836	30.28	20.51	14.53	20.8191	68.7554
		32.23	26.07	19.44	25.3727	78.7237	32.7	26.02	15.76	23.7577	72.6534	33.01	24.02	13.87	22.2381	67.3679	33.37	24.89	15.78	23.5774	70.6545	25.14	21.28	16.08	20.49	81.5034	26.27	22.78	17.2	21.7527	82.8045
		32.77	28.8	18.88	26.119	79.7041	34.37	27.63	20.97	27.1052	78.863	31.36	22.23	17.66	23.0906	73.6308	32.73	23.34	19.06	24.4187	74.6066	28.04	20.43	16.23	21.0275	74.9912	29.36	20.71	18.04	22.219	75.6777
		33.24	23.37	16.4	23.3554	70.263	34.48	25.67	17.83	25.0831	72.7469	32.97	21.65	14	21.5395	65.3305	33.75	21.84	16.92	23.1904	68.7124	23.13	19.46	14.34	18.619	80.4971	26.04	21.16	16.31	20.7908	79.8416
		34.03	24.59	15.69	23.5911	69.3244	34.09	24.45	16.87	24.1365	70.8022	30.79	21.85	17.59	22.7881	74.0115	31.07	23.33	19.46	24.162	77.7663	25.97	21.09	18.01	21.4464	82.5814	28.64	22.44	19.25	23.1282	80.755
		35.12	25.52	19.68	26.0308	74.1195	35.6	27.93	21.62	27.8052	78.1044	31.62	23.45	18.71	24.0285	75.9914	32.19	24.57	19.87	25.0481	77.8133	27.77	21.23	17.28	21.6782	78.0634	29.16	22.4	18.32	22.8729	78.4391
		32.22	24.19	17.42	23.8563	74.0419	32.54	24.74	18.4	24.5591	75.4734	32.15	22.1	15.92	22.4477	69.8218	32.36	23.9	16.66	23.4438	72.4467	24.58	20.6	15.62	19.924	81.0578	25.41	22.07	16.45	20.9729	82.5378
		33.48	25.56	16.34	24.0916	71.9583	34.91	24.61	18	24.9141	71.3666	31.89	23.84	16.83	23.3892	73.3433	31.42	25.49	18.09	24.3784	77.5887	24.39	20.26	14.27	19.176	78.6225	26.22	22.04	16.06	21.015	80.1488
		30.84	23.18	18.41	23.6099	76.556	33.3	25.89	19.43	25.5868	76.8373	32.88	26.45	18.22	25.117	76.3901	33.13	27.79	19.86	26.3449	79.5197	25.6	20.83	14.65	19.8422	77.5084	27.27	21.98	16.89	21.6329	79.3285
		35.89	27.02	19.06	26.4399	73.6694	35.92	26.8	19.96	26.7841	74.566	31.64	25.22	18.35	24.4647	77.3219	32.05	25.34	19.52	25.1211	78.3809	25.95	20.66	15.51	20.2594	78.0709	27.56	22.45	17.14	21.9703	79.718
		35.02	27.95	17.43	25.7434	73.5104	33.13	26.33	18.71	25.3658	76.5645	32.55	25.01	18.26	24.5879	75.5389	32.54	25.37	19.16	25.1022	77.1425	23.05	19.7	16.2	19.4484	84.3749	25.1	20.5	17.91	20.9656	83.5284
		30.06	26.4	16.95	23.7823	79.1162	31.25	27.61	17.42	24.6787	78.9717	29.94	23.52	18.79	23.6522	78.9987	30.6	24.1	19.47	24.3053	79.4292	23.25	19.78	13.24	18.2605	78.5397	25.87	20.3	15.48	20.1073	77.7245
		34.5	27.64	17.29	25.4517	73.7731	34.83	27.92	18.99	26.4321	75.8888	29.06	24.92	17.72	23.4119	80.5638	29.19	24.28	18.53	23.5932	80.8262	27.26	20.65	15.17	20.4398	74.981	28.68	22.9	16.32	22.0485	76.8775
		34.37	23	15.72	23.1626	67.3918	34.32	24.5	17.36	24.4392	71.2099	32.17	25.25	15.86	23.4426	72.8709	32.97	26.13	17.61	24.7555	75.0851	28.27	22.01	15.14	21.1198	74.7076	30.22	23.22	17.67	23.1454	76.5896
		32.7	26.04	17.07	24.4047	74.6322	35.94	27.95	18.57	26.521	73.7926	30.2	21.34	16.92	22.1752	73.4278	30.68	23.33	18.48	23.6496	77.0848	26.08	21.32	15.32	20.4229	78.3087	28.18	22.45	16.61	21.9033	77.7263
		36.66	26.8	20.35	27.1413	74.0352	36.24	28.67	21.66	28.2331	77.9058	32.24	24.14	14.55	22.456	69.6525	32.36	24.17	16.21	23.3179	72.0578	27.91	23.14	16.61	22.0545	79.0201	29.43	23.17	17.65	22.9168	77.8688
		33.25	27.12	16.36	24.5257	73.7615	33.87	27.38	17.59	25.3613	74.8784	30.31	23.56	17.23	23.086	76.1663	31.02	25.92	18.22	24.4686	78.8799	26.37	21.73	17.52	21.5725	81.8071	28.75	22.38	18.94	23.0123	80.0426
		33.15	22.89	15.72	22.8487	68.925	34.35	25.87	17.56	24.989	72.7482	31.27	25.02	17.4	23.8775	76.359	32.56	25.16	18.45	24.7247	75.9357	27.26	21.27	16.04	21.0297	77.1448	29.35	22.31	17.1	22.3718	76.2242
		32.5	24.87	18.47	24.6231	75.7633	33.98	27.83	19.87	26.5855	78.2387	31.09	24.95	15.99	23.148	74.4548	32.25	26.12	17.73	24.6266	76.3614	26.68	21.47	13.93	19.9828	74.898	27.42	22.15	15.95	21.3174	77.7439
		34.01	24.42	15.18	23.2742	68.4334	32.97	24.97	16.52	23.8698	72.3986	30.52	22.93	15.51	22.1411	72.5464	31.65	23.37	16.54	23.0421	72.8029	25.72	20.85	14.18	19.6646	76.4563	27.6	22.82	15.68	21.4548	77.7346
		33.17	26.78	18.27	25.3181	76.3284	31.17	23.7	19.14	24.1811	77.5781	32	24.95	16.91	23.8116	74.4112	33.64	26.31	18.81	25.5342	75.9042	25.3	21.75	14.32	19.8994	78.6539	28.15	23.26	16.21	21.9764	78.069
		34.9	29.98	19.77	27.4508	78.6555	35.41	30.41	20.62	28.1067	79.3751	30.75	21.9	15.96	22.0686	71.7677	33.09	23.44	17.3	23.7629	71.8131	22.8	18.67	12.66	17.5322	76.8958	25.02	20.14	14.59	19.4447	77.7165
		35.1	29.96	18.87	27.0732	77.1317	35.25	29.12	20.76	27.7242	78.6503	31.95	24.19	16.05	23.1487	72.453	32.35	24.68	18.19	24.3978	75.4182	25.14	20.29	12.58	18.5827	73.917	27.97	22.32	13.49	20.3454	72.7401
		33.35	23.07	15.19	22.6934	68.0463	33.94	23.36	16.36	23.4958	69.2273	31.32	24.8	17.49	23.861	76.1844	32.78	25.56	19.14	25.2176	76.9299	27.46	20.85	16.46	21.1225	76.921	29.27	22.49	17.91	22.7598	77.7583
		33.43	24.41	15.85	23.4735	70.2169	34.44	25.14	17.49	24.7404	71.8361	30.56	24.71	16.31	23.0937	75.5684	31.23	25.57	17.79	24.2192	77.551	27.58	22.26	14.88	20.9045	75.796	28.88	22.56	16.8	22.2032	76.8808
		33.61	23.95	16.33	23.6004	70.2185	34.09	25.09	17.4	24.5976	72.1548	31	24.37	16.85	23.3492	75.3201	32.6	25.93	17.77	24.6738	75.6865	24.22	20.99	15.62	19.9506	82.3724	26.83	21.91	17.5	21.7487	81.0612
		35.32	24.22	14.7	23.2543	65.839	36.58	25.86	16.03	24.7515	67.6641	32.23	21.92	14.62	21.7779	67.5703	33.33	23.41	15.83	23.1156	69.3538	22.79	19.62	13.27	18.1039	79.4378	25.44	20.16	15.3	19.8716	78.1117
		34.26	24.14	17.05	24.1592	70.5173	35.64	26.65	18.55	26.0211	73.011	30.48	21.97	17.56	22.74	74.6062	31.4	23.6	20.25	24.6654	78.5524	24.01	18.54	11.95	17.4565	72.705	25.5	20.44	13.43	19.1293	75.0169
		35.3	25.42	14.12	23.3128	66.042	35.51	26.45	16.6	24.9821	70.3522	34.25	23.41	13.95	22.3638	65.2957	35.25	23.92	17.4	24.4807	69.4487	29.3	20.68	15.68	21.1798	72.2859	30.6	22	16.6	22.3572	73.0627
		34.78	26.2	17.68	25.2564	72.6175	35.82	27.89	18.78	26.5719	74.1818	31.88	22.82	16.46	22.8782	71.7634	32.46	23.78	17.87	23.9825	73.8833	25.16	20.07	14.99	19.6345	78.0386	27.55	21.6	16.56	21.4394	77.8198
		32.48	23.39	17.3	23.5992	72.6577	34.9	27.63	18.28	26.0252	74.5708	29.85	23.94	16.29	22.6637	75.9251	30.83	25.5	17.89	24.1384	78.2951	25.07	20.49	15.13	19.8082	79.0116	26.58	21.74	16.18	21.0668	79.2579
		30.81	25.57	17.19	23.836	77.3644	31.35	26.46	19.52	25.2989	80.6984	30.07	24.1	16.45	22.844	75.9694	30.94	24.52	17.69	23.7642	76.8073	24	19.54	13.27	18.3937	76.6404	27.3	21.17	15.44	20.7417	75.9768
		31.34	24.5	16.31	23.2224	74.0981	32.79	25.52	17.3	24.3719	74.3272	28.74	21.88	17.42	22.2089	77.2753	29.21	22.62	18.42	23.0023	78.748	26	21.18	15.71	20.5286	78.956	27.9	22.49	17.17	22.0862	79.1621
		30.84	22.37	17.72	23.0364	74.6965	34.29	24.97	19.67	25.6328	74.7531	30.98	23.32	15.52	22.3821	72.2469	31.52	24.11	16.45	23.2086	73.6315	26.43	20.22	15.37	20.1767	76.3402	27.46	21.22	16.68	21.341	77.7165
		32.81	26.08	17.54	24.6669	75.181	33.16	26.56	18.87	25.5195	76.9586	33.91	23.84	13.72	22.3013	65.766	35.42	25.59	17.58	25.164	71.0445	27.02	22.12	15.17	20.8522	77.1732	27.96	22.54	16.58	21.8621	78.1906
		36.09	26.82	19.21	26.4926	73.407	33.14	24.92	18.67	24.8894	75.1039	30.97	22.67	18	23.2928	75.2109	31.58	24.43	19.26	24.5846	77.8488	25.46	20.95	14.7	19.8664	78.03	27.92	22.09	16.19	21.5337	77.1266
		34.52	23.5	13.77	22.3541	64.757	35.11	23.7	17.02	24.1943	68.91	30.84	24.1	15.93	22.792	73.904	31.1	25.6	16.82	23.747	76.3569	23.42	21.07	13.73	18.9223	80.7955	25.87	21.37	15.42	20.4281	78.9645
		28.22	23.11	18.06	22.7523	80.6247	33.98	26.86	19.59	26.149	76.954	31.73	23.53	14.57	22.1573	69.8308	33.48	23.35	16.82	23.6029	70.4986	24.47	20.14	15.25	19.5879	80.0486	27.06	22.59	16.61	21.654	80.0221
		36.25	25.93	18.64	25.9728	71.6491	33.82	26.83	20.23	26.3793	77.9991	30.92	22.95	17.98	23.3671	75.5726	32.09	23.82	18.97	24.3852	75.99	25.53	21.06	14.56	19.8559	77.7749	27.6	22.25	16.91	21.817	79.047
		31.16	24.12	18.63	24.1025	77.3508	35.33	27.26	19.99	26.8016	75.8607	29.87	24.2	16.26	22.7365	76.1182	31.11	25.3	17.45	23.9482	76.9789	28.78	20.21	15.79	20.9418	72.765	30.06	21.3	17.43	22.3471	74.3418
		35.06	25.29	16.84	24.6245	70.2353	35.4	25.58	18.31	25.4994	72.0323	31.65	23.2	17.22	23.2969	73.6079	32.43	23.76	18.64	24.3078	74.9548	29.57	20.41	16.5	21.5142	72.757	30.41	20.82	18.18	22.5786	74.2473
		36.02	26.71	17.92	25.8336	71.7202	31.87	25.06	19.78	25.0917	78.7314	32.28	23.05	15.37	22.5299	69.7953	33.46	24.05	17.31	24.0609	71.9096	23.3	19.64	13.33	18.2716	78.4188	25.4	20.11	15.48	19.9223	78.4342
		31.47	25.31	18.56	24.5427	77.9876	31.44	22.64	19.61	24.0775	76.5825	30.63	25.15	18.04	24.0422	78.4923	31.35	25.32	19.52	24.9303	79.5224	24.65	20.7	13.83	19.1809	77.8131	26.64	21.25	15.49	20.6212	77.4071
		30.61	24.66	17.66	23.711	77.4615	31.66	25.32	17.99	24.3408	76.8819	33.31	23.12	14.68	22.4438	67.3785	34.38	23.84	16.59	23.8682	69.4246	23.91	19.41	14.96	19.0771	79.7871	26.09	20.78	16.12	20.5982	78.9504
		33.97	28.91	19.96	26.963	79.3729	36.67	27.52	21.42	27.8565	75.9653	32	22.6	17.21	23.1746	72.4208	32.1	25.03	19.03	24.82	77.3208	26.24	20.98	14.53	19.9992	76.2163	27.9	22.36	15.52	21.3136	76.3927
		30.86	21.66	15.11	21.6159	70.045	32.22	23.71	16.45	23.2492	72.1576	26.87	23.13	17.32	22.0799	82.173	29.57	24.19	19.2	23.9476	80.9863	26.81	20.36	14.91	20.1149	75.0275	28.83	21.19	17.22	21.9114	76.002
		33.23	25.16	19.58	25.3913	76.4107	34.43	30.21	21.22	28.0507	81.4718	31.82	22.41	13.58	21.3148	66.9854	32.34	23.95	15.53	22.9125	70.8488	26.12	20.35	15.61	20.2448	77.5069	28.21	19.95	16.92	21.1957	75.1356
		33.67	24.09	15.82	23.4115	69.5322	34.82	25.12	17.56	24.8575	71.3886	31.71	25.4	16.89	23.8719	75.2819	32.64	27.3	18.09	25.261	77.3928	23.78	19.04	13.79	18.414	77.4347	26.96	21.41	15.85	20.9149	77.5774
		34.57	25.61	14.55	23.4418	67.8096	35.62	26.36	16.45	24.904	69.9157	32.49	23.05	17.19	23.4368	72.1355	33.83	24.03	18.38	24.6302	72.8057	25.59	21.05	13.69	19.4644	76.0627	27.23	22.21	16.28	21.433	78.7111
		34.34	27.22	17.49	25.3801	73.9082	29.77	25.28	18.79	24.1821	81.2298	29.75	23.49	14.81	21.7926	73.2523	30.6	24.64	16.41	23.129	75.585	25.24	19.88	14.51	19.3817	76.7895	27.86	20.69	16.37	21.1315	75.8488
		34.44	25.34	18.79	25.4058	73.7682	36.43	26.3	20.88	27.1466	74.5171	30.12	21.89	17.28	22.5017	74.7068	30.85	22.46	18.96	23.5958	76.4855	26.23	20.28	14.16	19.6024	74.7328	28.8	21.49	16.34	21.6252	75.0875
		33.37	25.37	18.27	24.9156	74.6647	36.4	27.84	19.36	26.9707	74.0953	32.83	23.47	17.09	23.6143	71.9291	33.48	25.38	18.34	24.9781	74.6059	22.9	20.02	12.38	17.8377	77.8941	26.24	20.81	20.37	22.3225	85.0704
		31.6	24.05	15.74	22.8701	72.3739	33.09	26.1	17.57	24.7573	74.818	29.69	23.1	16.75	22.5638	75.998	30.71	23.66	17.74	23.4468	76.3489	25.99	20.32	14.51	19.7151	75.8565	27.69	22.21	14.89	20.9213	75.5554
		34.61	27.79	20.58	27.0507	78.1586	36.1	29.84	22.41	28.9012	80.0587	32.44	24.98	18.14	24.4965	75.5132	34.09	25.87	19.32	25.7322	75.4831	25.92	21.67	14.55	20.1428	77.7113	29.36	21.91	15.14	21.3554	72.7364
		34.09	23.3	14.74	22.707	66.609	35.58	25.35	16.57	24.6321	69.2303	30.61	22.68	14.44	21.5621	70.4414	30.73	23.43	15.93	22.5519	73.3873	25.87	20.28	15.1	19.9349	77.0579	27.17	21.24	15.84	20.909	76.9562
		35.6	25.03	13.06	22.6613	63.6553	37.09	27.08	14.89	24.6377	66.4268	31.75	23.79	15.88	22.8909	72.0973	32.9	24.19	17.34	23.9861	72.9062	26.39	21.08	15.33	20.4307	77.4185	27.55	22.82	16.06	21.6136	78.4524
		33.83	28.84	18.85	26.3959	78.0251	35.32	30.89	20.68	28.2572	80.0035	29.91	22.11	16.09	21.9948	73.5367	30.59	23.22	17.68	23.2438	75.9851	24.47	19.83	14.28	19.0646	77.9102	25.66	20.11	15.79	20.1226	78.42
		31.55	22.62	17.46	23.1835	73.4817	33.04	24.67	19.29	25.0523	75.8241	30.15	22.74	15.31	21.8953	72.6212	30.56	23.99	16.61	23.0065	75.2831	25.48	21.9	15.03	20.3174	79.7385	27.24	22.25	16.61	21.5925	79.2675
		31.23	24.53	15.89	23.0037	73.659	32.72	26.58	17.72	24.8854	76.0555	31.62	22.52	17.19	23.0463	72.8853	32.96	22.4	18.19	23.7696	72.1166	29.7	20.53	14.99	20.9082	70.3978	29.11	21.33	16.23	21.5998	74.2008
		33.84	27.56	20.23	26.6217	78.6692	35.33	29.61	22.06	28.4705	80.5846	30.07	21.74	18.22	22.8374	75.9475	30.99	23.67	17.64	23.4768	75.7562	28.73	22.91	17.69	22.6654	78.891	29.06	22.89	18.14	22.9365	78.9279
		30.48	24.9	17.04	23.4726	77.0099	31.97	26.95	18.87	25.3333	79.2407	30.24	22.63	16.04	22.2241	73.4923	30.64	23.99	17.48	23.4218	76.4419	25.71	20.63	15.13	20.0207	77.8714	27.25	21.08	15.54	20.7442	76.1254
		33.1	22.26	15.88	22.7022	68.5867	34.59	24.31	17.71	24.6028	71.1269	30.82	23.33	13	21.0651	68.3488	32.34	24.29	15.34	22.9261	70.891	27.97	22.26	15.69	21.377	76.4283	29.73	22.83	16.9	22.5526	75.8579
		34.1	28.15	20.15	26.8433	78.7194	35.59	30.2	21.98	28.6938	80.6231	29	25.96	17.84	23.7702	81.9661	30.17	25.93	18.94	24.5614	81.4099	29.05	22.09	15.15	21.3428	73.4692	29.74	23.05	15.51	21.9891	73.9379
		29.08	23.03	15.62	21.8704	75.2077	30.57	25.08	17.45	23.7396	77.6564	30.75	21.71	16.58	22.2859	72.4744	31.15	22.88	18.84	23.7683	76.3028	25.52	23.05	15.43	20.8596	81.7382	27.54	22.63	17.09	22.0021	79.8913
		35.64	24.81	18.89	25.5622	71.7234	37.13	26.86	20.72	27.4414	73.9064	29.27	23.81	15.97	22.3269	76.2792	30.91	24.03	16.57	23.0883	74.6952	25.49	20.83	14.89	19.9213	78.1534	26.29	20.67	15.58	20.3813	77.5251
		31.73	21.56	16.55	22.4546	70.7678	33.22	23.61	18.38	24.3377	73.2623	28.94	22.35	16.27	21.914	75.7221	29.96	23.33	16.97	22.8058	76.121	24.8	22.21	13.92	19.7188	79.5112	26.26	22.24	15.39	20.7917	79.1762
		33.58	23.91	16.53	23.6761	70.5067	35.07	25.96	18.36	25.5684	72.9069	32.59	24.05	14.5	22.4831	68.9877	33.81	24.72	17.17	24.3008	71.8747	25.4	20.52	14.52	19.6333	77.2963	26.56	20.62	15.21	20.2713	76.3227
		28.6	22.84	15.86	21.7999	76.2235	30.09	24.89	17.69	23.6624	78.6387	32.13	22.35	17.15	23.0932	71.8743	33.03	23.84	18.87	24.5845	74.431	25.35	20.88	14.82	19.8694	78.3804	27	21.14	16.23	21.0021	77.7855
		29.82	22.02	15.92	21.8653	73.3244	31.31	24.07	17.75	23.7385	75.8175	30.86	24.89	17.07	23.5804	76.4109	32.06	26.63	18.49	25.0856	78.2457	28.63	21.29	13.65	20.2633	70.7764	28.14	21.56	14.11	20.4566	72.6958
		32	24.9	17.82	24.2151	75.6721	33.49	26.95	19.65	26.0783	77.8688	30.96	23.72	18.39	23.814	76.9186	31.77	25.4	19.73	25.157	79.1849	25.28	20.94	14.73	19.8298	78.4408	26.77	21.85	15.74	20.9589	78.2924
		32.6	27.45	17.11	24.8315	76.1703	34.09	29.5	18.94	26.7061	78.3398	32.96	24.6	18.21	24.5326	74.4315	33.59	26.08	19.97	25.9596	77.2838	25.1	20.17	14.56	19.4617	77.5366	26.54	21.59	15.57	20.7403	78.1471
		32.1	22.88	17.7	23.5132	73.2498	33.59	24.93	19.53	25.3831	75.5675	28.81	24.11	17.9	23.1667	80.4121	29.52	25.38	18.71	24.1117	81.6791	24.65	19.53	15.3	19.4567	78.932	25.27	19.87	15.78	19.9359	78.8917
		34.89	28.96	19.37	26.949	77.24	36.38	31.01	21.2	28.8116	79.1962	30.33	24.03	17.31	23.2795	76.7542	31	25.5	17.92	24.1962	78.0522	27.89	21.29	13.12	19.8238	71.0784	27.46	21.72	13.08	19.833	72.2252
		30.86	23.87	14.59	22.0682	71.5109	32.35	25.92	16.42	23.9678	74.0889	30.09	22.85	13.06	20.785	69.0762	30.87	24.12	15.28	22.4912	72.8578	25.49	21.79	19.23	22.0226	86.3971	27.53	22.08	19.17	22.6713	82.3511
		34.98	26.61	19.2	26.145	74.7427	36.47	28.66	21.03	28.0124	76.8094	31.06	21.86	14.75	21.555	69.3979	31.34	22.76	15.91	22.4723	71.7048	26.39	22.69	14.42	20.5154	77.7392	27.28	22.59	14.92	20.9496	76.7949
		36.15	26.86	17.75	25.8308	71.4544	37.64	28.91	19.58	27.7228	73.6524	30.75	22.67	17.79	23.1468	75.2741	31.68	24.25	18.93	24.409	77.0485	28.76	21.06	14.89	20.8152	72.3755	28	20.91	15.65	20.9255	74.7339
		31.54	23.15	17.69	23.4628	74.3907	33.03	25.2	19.52	25.3277	76.681	27.69	22.53	18.39	22.5539	81.4515	29.09	24.33	19.62	24.036	82.6262	24.75	21.6	14.76	19.9085	80.4384	26.25	21.26	16.3	20.875	79.5239
		32.07	23.63	16.15	23.0451	71.8587	33.07	24.91	18.53	24.8062	75.0113	29.63	23.55	16.83	22.7301	76.7133	30.19	25.08	17.7	23.7532	78.6789	26.38	21.26	17.5	21.4104	81.1616	28.05	22.33	17.97	22.4108	79.8958
		31.55	25.16	17.24	23.9193	75.8141	32.6	26.95	18.46	25.3126	77.6459	30.9	23.71	17.86	23.5644	76.2603	32.12	24.36	18.95	24.5671	76.4854	24.2	19.11	14.65	18.9222	78.1908	25.46	20.46	14.93	19.8126	77.8185
		33.49	22.92	15.65	22.9024	68.3858	34.34	25.14	17.57	24.754	72.0851	30.05	22.72	16.6	22.4623	74.7496	30.9	24.74	17.73	23.8427	77.1609	26.77	20.6	15.25	20.3358	75.965	27.79	21.72	15.94	21.2689	76.5345
		31.59	23.99	16.14	23.0406	72.9365	32.44	25.27	18.52	24.7614	76.3299	30.36	25.23	17.52	23.7639	78.2737	31.55	26.25	18.7	24.9262	79.0055	26.2	22.16	15.12	20.6288	78.7359	26.86	22.16	15.62	21.0274	78.2852
		33.84	28.33	18.81	26.2234	77.4922	34.57	30.12	20.73	27.8431	80.5413	30.55	24.05	17.12	23.2564	76.1258	30.94	25.27	18	24.1435	78.0331	24.4	19.96	14.59	19.2251	78.7914	25.35	20.46	15.2	19.9026	78.5111
		31.49	25.1	17.99	24.2266	76.9343	32.54	27.32	21.89	26.8977	82.6603	31.49	23.79	15.63	22.7078	72.1112	31.73	23.58	17.31	23.4839	74.0117	28.59	20.65	15.11	20.7396	72.5413	29.07	21.84	15.91	21.6167	74.3608
		34.15	24.76	14.56	23.0905	67.6151	34.88	25.03	18.46	25.2594	72.418	30.02	22.53	16.41	22.3063	74.3047	30.59	23.53	17.38	23.214	75.8876	25.34	23.28	15.01	20.6882	81.6426	25.47	22.85	15.52	20.8258	81.7661
		31.49	24.01	15.45	22.6898	72.0541	32.34	25.8	16.67	24.0491	74.3633	31.91	23.97	15.69	22.8949	71.7484	32.85	24.5	17.25	24.0342	73.1636	29.32	20.26	13.52	20.026	68.3014	29.23	20.29	14.45	20.4641	70.0106
		33.06	23.25	16.21	23.183	70.124	34.06	24.53	18.59	24.9502	73.2536	29.25	22.6	17.56	22.6423	77.4094	31.23	23.76	18.58	23.9785	76.7802	29.91	21.59	16.91	22.1856	74.1745	30.72	22.21	19.13	23.5448	76.6432
		32.26	24.72	18.43	24.4951	75.9303	32.99	26.94	20.35	26.2491	79.5669	29.18	25.07	16.56	22.9668	78.7072	31.14	26.13	17.6	24.2842	77.9839	28.46	23.2	14.33	21.1506	74.317	28.99	22.08	14.69	21.1068	72.8073
		31.77	22.33	15.63	22.2991	70.1893	32.62	22.6	19.53	24.3275	74.5786	32.35	24.15	14.78	22.6024	69.8684	33.33	25.02	16.89	24.15	72.4573	27.09	23.64	15.22	21.3611	78.8524	27.9	21.81	15.71	21.2233	76.069
		29.13	23.29	14.49	21.422	73.5392	29.86	24.57	16.87	23.1315	77.4664	32.81	23.2	15.89	22.9548	69.9627	32.66	23.54	17.4	23.7387	72.6844	29.71	23.18	14.36	21.4646	72.2472	30.65	23.24	16.38	22.6809	73.9997
		33.68	27.92	20.75	26.9217	79.9337	34.68	29.71	21.97	28.2881	81.5689	31.13	23.31	15.89	22.5917	72.572	32.21	24.5	17.71	24.0875	74.7827	25.66	22.09	15.38	20.5811	80.2071	27.99	23	17	22.2021	79.3214
		35.33	25.19	15.18	23.8167	67.4121	36.38	25.46	17.1	25.1134	69.0308	31.15	22.37	17.75	23.1264	74.242	31.74	24.23	18.74	24.3357	76.6719	28.36	19.97	13.85	19.8691	70.0603	28.4	20.66	14.88	20.5913	72.5046
		31.65	23.38	17.8	23.6163	74.6172	32.7	25.17	19.02	25.0158	76.5008	31.35	23.45	15.88	22.6853	72.3613	31.51	22.84	17.82	23.4073	74.2852	24.33	19.79	14.57	19.1433	78.6817	25.74	21.25	15.51	20.3951	79.2351
		32.59	22.7	17.73	23.5834	72.3639	33.44	24.92	19.65	25.3937	75.938	32.54	22.37	15.53	22.4432	68.9711	33.82	22.92	17.12	23.6754	70.0041	28.98	21.1	14.7	20.7921	71.7465	28.98	21.14	16.42	21.587	74.4893
		30.12	22.72	16.57	22.4661	74.5888	30.85	22.99	20.47	24.3952	79.0768	30.4	22.48	15.99	22.1908	72.996	31.13	23.79	17.72	23.5873	75.7705	28.68	19.46	15.47	20.515	71.5306	27.79	19.8	16.51	20.8657	75.0836
		31.07	24.64	18.27	24.0939	77.5471	32.07	25.92	20.65	25.7959	80.4364	30.21	24.15	15.49	22.4409	74.2829	31.46	25.69	17.41	24.142	76.7388	29.12	22.03	14.43	20.997	72.1051	29.44	22.82	16.02	22.0786	74.9953
		30.2	23.85	17.48	23.2637	77.0321	31.25	25.64	18.7	24.653	78.8896	30.33	20.86	17.53	22.3009	73.5276	30.53	22.63	18.27	23.2836	76.2646	25.2	19.98	14.95	19.598	77.77	26.15	21.91	15.85	20.8632	79.7828
		31.46	26.8	16.29	23.9481	76.1225	32.31	29.02	18.21	25.7502	79.6975	32.21	23.74	14.03	22.0551	68.4729	33.45	24.84	17.7	24.5004	73.2449	29.12	24.6	16.95	22.9843	78.9297	29.27	24.2	17.37	23.0859	78.8721
		32.22	24.57	17.13	23.8468	74.0123	32.95	24.84	21.03	25.8196	78.3598	31.85	23.39	16.2	22.9378	72.0182	32.78	24.35	17.92	24.2744	74.0525	26.56	20.86	14.9	20.2105	76.0936	28.69	21.99	16.85	21.988	76.6399
		31.26	22.39	13.84	21.317	68.1926	32.26	23.67	16.22	23.1369	71.72	34.01	25.75	15.69	23.9517	70.4253	34.77	25.3	17.11	24.6902	71.0101	29.62	20.47	16	21.3275	72.0039	29.89	21.95	17.56	22.5854	75.5618
		33.26	20.96	14.96	21.8482	65.689	34.31	22.75	16.18	23.2877	67.8744	31.6	23.58	13.01	21.3224	67.4759	32.06	23.68	15.18	22.5877	70.4545	25.53	19.84	15.68	19.9517	78.1499	26.3	20.17	16.1	20.4407	77.7213
		31.45	22.08	16.02	22.3234	70.9807	32.3	24.3	17.94	24.1478	74.7609	28.22	21.81	15.07	21.0108	74.4535	28.97	22.6	16.63	22.1641	76.507	26.67	22.4	14.81	20.6828	77.5507	28.24	21.74	16.33	21.5627	76.3552
		29.8	21.53	17.8	22.5196	75.569	30.8	21.8	21.7	24.4243	79.2997	30.09	21.49	17.24	22.3391	74.2409	30.47	21.85	18.29	23.0063	75.5046	28.36	21.45	14.35	20.5903	72.6032	27.95	21.16	15.11	20.7517	74.2458
		35.63	27.63	17.79	25.9691	72.8856	36.63	29.3	20.53	28.0348	76.5351	30.76	23.64	18.42	23.7488	77.2067	30.73	24.83	19.35	24.5324	79.8321	27.24	21.34	14.49	20.3465	74.6935	28.34	22.4	15.88	21.6023	76.2254
		33.31	25.23	17.01	24.2698	72.8603	34.87	27.96	18.83	26.3803	75.6533	31.2	20.84	17.42	22.4578	71.9801	30.68	22.81	17.59	23.0896	75.2593	26.11	20.34	14.16	19.5918	75.0355	28.42	22.56	16.19	21.8141	76.756
		32.14	22.83	14.82	22.1547	68.932	33.7	24.5	16.64	23.9506	71.07	30.55	25.2	17.7	23.8852	78.1839	31.41	25.43	18	24.3162	77.4155	26.47	20.94	15.55	20.5031	77.458	27.54	21.78	16.48	21.4615	77.9284
		29.16	24.03	17.58	23.0951	79.2013	30.16	25.7	20.32	25.0666	83.1122	28.11	25.34	17.32	23.1067	82.2011	28.79	25.48	18.64	23.9127	83.0591	27	19.83	14.52	19.81	73.3704	29.06	21.3	16.22	21.5729	74.2357
		35.63	26.93	19.87	26.7147	74.9781	37.19	29.66	21.69	28.815	77.4806	31	24.84	18.13	24.0789	77.6739	32.04	25.3	19.11	24.9282	77.8034	24.53	24.42	21.45	23.422	95.483	27.11	22.88	17.38	22.0908	81.4859
		30.86	22.57	14.97	21.8466	70.7925	31.86	24.24	17.71	23.9147	75.062	30.66	23.68	17.22	23.2093	75.699	30.95	23.45	18.41	23.7293	76.6699	25.6	19.06	15.17	19.4887	76.1277	26.88	22.31	16.46	21.4513	79.8038
		34.34	26.81	18.31	25.6406	74.6669	35.9	29.54	20.13	27.7406	77.2719	29.9	24.82	16.89	23.2292	77.6896	30.11	25.15	18.1	23.9318	79.4813	24.25	20.11	13.6	18.7883	77.4775	27.09	21.22	15.37	20.6733	76.3133
		31.65	24.71	17.3	23.8285	75.2877	32.65	26.38	20.04	25.8435	79.1532	30.94	24.84	18.01	24.0102	77.6024	32.27	26.79	19.13	25.4778	78.952	23.44	18.51	14.21	18.3366	78.2279	24.35	19.91	16.38	19.9508	81.9337
		33.36	25.25	17.8	24.6586	73.9168	34.92	27.98	19.62	26.7633	76.6419	33.94	23.25	16.83	23.6813	69.7741	34.58	24.18	18.8	25.0503	72.4416	25.93	20.3	14.69	19.7746	76.2613	26.23	22.21	16.38	21.2106	80.864
		33.02	22.18	15.37	22.4115	67.8725	34.02	23.85	18.11	24.4933	71.9967	31.32	23.91	17.87	23.7415	75.8031	31.82	24.6	18.98	24.5835	77.258	24.81	19.23	15.85	19.6281	79.1137	27.59	20.87	16.59	21.2181	76.9051
		31.95	24.04	15.57	22.8682	71.5749	33.51	26.77	17.39	24.9866	74.5647	31.26	22.89	14.82	21.9699	70.2811	31.92	23.69	16.36	23.1279	72.456	24.01	18.59	13.26	18.0886	75.3378	26.02	19.64	15.26	19.8305	76.2127
		31.88	24.43	19.48	24.7558	77.6531	32.88	26.1	22.22	26.716	81.2532	31.74	22.87	15.82	22.5611	71.0809	32.29	24.25	18.32	24.2979	75.2489	23.25	18.3	12.75	17.5709	75.5739	26.3	20.13	14.41	19.6859	74.8512
		33.19	25.36	17.51	24.5178	73.8709	34.75	28.09	19.33	26.6223	76.611	29.94	21.74	15.53	21.6219	72.2175	30.56	21.75	16.83	22.3648	73.1833	25.83	20.1	14.87	19.7641	76.5161	29.27	22.84	17.09	22.5227	76.948
		32.18	22.44	15.25	22.2481	69.1364	33.18	24.11	17.99	24.324	73.3092	30.08	23.54	15.83	22.3797	74.4007	31.7	24.45	16.97	23.6051	74.4642	24.25	18.73	14.12	18.5792	76.6154	25.74	19.83	16.06	20.1632	78.334
		33.68	24.13	16.97	23.9812	71.203	35.24	26.86	18.79	26.1029	74.0719	30.59	23.8	15.04	22.2059	72.592	31.24	24.35	16.24	23.117	73.9982	23.5	19.94	14.83	19.0829	81.2039	26.44	21.03	16.69	21.0145	79.4799
		31.62	21.54	14.28	21.3458	67.5072	32.62	23.21	17.02	23.4444	71.8713	31.9	23.68	15.19	22.555	70.7054	32.17	25.87	17.1	24.2334	75.3292	25.94	21.88	15.73	20.7451	79.9734	28.65	23.62	18.99	23.423	81.7558
		32.34	22.25	15.88	22.5237	69.6466	33.9	24.98	17.7	24.656	72.7314	32.42	25.39	18.06	24.5884	75.8435	32.83	26.02	18.47	25.0812	76.3972	24.5	20.64	15.44	19.8384	80.9733	27.49	22.61	17.32	22.0804	80.3217
		30.97	24.47	18.77	24.2296	78.2358	31.97	26.14	21.51	26.1957	81.9383	31.67	25.48	15.37	23.1477	73.0902	32.46	25.95	16.54	24.0625	74.1296	24.66	19.96	13.89	18.9795	76.9648	26.95	21.54	15.38	20.7453	76.9771
		31.67	21.33	15.48	21.8677	69.0487	33.23	24.06	17.3	24.0044	72.2371	30.63	22.87	17.36	22.9961	75.0771	31.48	22.89	18.48	23.7025	75.2938	23.3	18.69	13.6	18.0926	77.6507	26.32	20.66	15.67	20.425	77.6025
		34.11	26.47	19.35	25.9481	76.0718	35.11	28.14	22.09	27.9458	79.595	29.81	24.09	16.37	22.7378	76.2759	30.75	24.78	17.67	23.79	77.3658	25.87	20.11	14.31	19.5261	75.4779	28.19	21.73	16.52	21.6299	76.7291
		32.38	24.09	15.13	22.7676	70.3138	33.94	26.82	16.95	24.8951	73.3503	32.84	22.09	15.86	22.5753	68.7434	34.88	23.13	17.52	24.1785	69.319	24.87	20.27	14.38	19.3536	77.8192	27.27	21.42	16.97	21.4814	78.7729
		32.19	25.61	17.95	24.5508	76.2683	33.19	27.28	20.69	26.5585	80.0197	28.68	22.65	17.13	22.3255	77.8435	29.35	23.57	18.18	23.2552	79.2342	25.4	19.31	15.36	19.6036	77.1795	27.42	21.07	16.46	21.1862	77.2657
		30.81	24.84	17.44	23.7208	76.9907	32.37	27.57	19.26	25.8075	79.7265	30.1	21.59	16.08	21.8626	72.6332	30.6	22.28	17.38	22.7979	74.503	23.34	20.48	13.67	18.6953	80.1	26.04	19.93	15.67	20.1097	77.2262
		29.97	24.64	16.5	23.0111	76.7804	30.97	26.31	19.24	25.0278	80.813	29.29	23.17	15.69	22	75.111	29.52	23.83	16.68	22.7237	76.9773	28.1	18.76	11.75	18.3651	65.3561	30	19.81	14.45	20.4782	68.2606
		33.35	25.68	18.19	24.9751	74.888	34.91	28.41	20.01	27.0742	77.5544	32.06	22.82	15.3	22.3695	69.774	32.17	23.16	16.06	22.8724	71.0985	23.9	19.26	14.24	18.7149	78.3051	26.33	20.85	16.47	20.8329	79.1224
		31.29	22.97	16.08	22.6091	72.2568	32.11	24.45	17.07	23.753	73.9737	31.55	25.18	16.68	23.6638	75.004	32.1	25.42	17.59	24.3024	75.7083	23.83	19.82	13.24	18.4235	77.3122	27.1	21.23	14.71	20.3787	75.1983
		34.73	27.1	17.45	25.4189	73.19	35.3	28.7	18.55	26.5868	75.3168	29.32	24.44	14.86	22.0003	75.035	31.23	25.33	15.56	23.089	73.9322	24.84	19.41	13.22	18.5411	74.6422	25.81	20.72	14.69	19.8792	77.0215
		33	24.06	16.67	23.6546	71.6805	33.82	25.54	17.66	24.8006	73.3311	29.84	23.66	15.96	22.419	75.1306	29.49	24.88	16.77	23.0862	78.2849	23.76	18.06	14.42	18.3588	77.2675	26.22	20.67	16.14	20.6043	78.5826
		35.59	25.42	18.73	25.6851	72.1693	36.16	27.02	19.83	26.8583	74.2763	30	23.27	16.17	22.4324	74.7747	30.2	24.7	17.61	23.5951	78.1293	26.46	19.48	13.47	19.0772	72.0984	27.4	20.57	15.12	20.4258	74.5467
		30.77	25.05	17.3	23.7134	77.0666	31.3	25.57	18.18	24.4131	77.9971	33.12	23.39	13.99	22.1299	66.8173	34.36	24.07	16.48	23.887	69.5199	23.11	18.47	12.73	17.5805	76.0732	26.11	21.8	15.17	20.5155	78.5735
		31.92	22.99	15.75	22.6097	70.8323	32.81	23.94	18.02	24.1896	73.7263	28.16	21.4	17.97	22.1241	78.5656	28.84	21.87	19.47	23.0712	79.9972	25.33	20.5	14.81	19.7385	77.9255	26.68	22.09	17.48	21.7591	81.5559
		30.55	23.01	16.26	22.5259	73.7346	31.37	24.49	17.25	23.6645	75.4367	32.34	25.95	15.64	23.5887	72.9398	32.83	26.45	16.31	24.1945	73.6963	24.93	20.18	14.83	19.5402	78.3801	27.41	21.23	17.3	21.5924	78.7758
		32.26	24.97	17.84	24.3123	75.3636	32.83	26.57	18.94	25.4691	77.5788	30.95	24.26	15.49	22.6569	73.2049	30.99	24.65	16.52	23.2818	75.1268	25.59	19.84	14.29	19.3589	75.6504	26.99	21.06	15.5	20.6537	76.5235
		32.52	26	17.48	24.5408	75.4637	33.05	26.52	18.36	25.2468	76.3896	31.79	23.32	15.88	22.7487	71.5593	33.59	23.94	17.23	24.0182	71.5039	22.26	16.6	11.88	16.3738	73.5571	24.67	18.82	14.18	18.7422	75.9718
		34.31	26.78	18.41	25.6701	74.8183	35.2	27.73	20.68	27.2279	77.352	32.98	22.57	15.31	22.5036	68.2342	34.64	22.94	17.13	23.8768	68.9284	25.26	20.3	15.39	19.9093	78.8175	26.93	21.65	16.92	21.4469	79.6395
		32.17	24.33	16.36	23.3951	72.7234	32.99	25.81	17.35	24.5371	74.3774	30.08	23.53	18.86	23.7218	78.8623	31.13	24.03	19.56	24.4587	78.5696	25.09	18.61	11.71	17.6171	70.2157	25.91	21.49	13.77	19.7187	76.1048
		33.81	24.44	15.01	23.1478	68.4642	34.38	26.04	16.11	24.3415	70.8014	32.55	24.54	16.21	23.4821	72.1415	34.07	24.8	17.33	24.4648	71.8073	25.71	20.45	14.78	19.8072	77.0409	27.35	21.17	16.04	21.0197	76.8547
		30.92	23.74	15.7	22.5878	73.0523	31.45	24.26	16.58	23.3005	74.0875	33.95	24.15	13.89	22.4985	66.2694	34.79	24.76	16.21	24.0803	69.2163	26.06	22.11	14.31	20.2023	77.5223	27.76	22.21	16.34	21.5977	77.8014
		33.95	25.63	18.56	25.2768	74.453	34.84	26.58	20.83	26.8189	76.9773	32.96	25.62	17.11	24.356	73.8955	33.15	24.9	19.81	25.3818	76.5665	23.69	19.38	13.77	18.4906	78.0523	26.26	19.73	16.12	20.2891	77.2623
		32.01	27.19	18.63	25.3106	79.0709	32.54	27.71	19.51	26.0078	79.9257	31.9	23.09	16.97	23.2077	72.7514	33.46	23.94	18.35	24.496	73.2098	24.39	20.42	13.65	18.9438	77.6703	26.61	21.52	15.13	20.5388	77.1846
		30.66	22.84	14.12	21.4635	70.005	31.48	24.32	15.11	22.6163	71.8433	30.3	20.97	15.67	21.5131	71.0004	31.13	22.35	19.16	23.711	76.1678	23.4	19.54	15.09	19.0375	81.3568	26.61	19.35	16.18	20.2722	76.1827
		30.23	24.04	18.03	23.5752	77.9862	30.8	25.64	19.13	24.7207	80.2621	30.92	24.33	16.61	23.2051	75.0489	31.58	25.03	17.2	23.8671	75.5768	27.54	20.45	16.29	20.9343	76.0143	29.08	22.31	18.61	22.9411	78.8895
		30.44	22.9	15.39	22.055	72.4539	30.97	23.42	16.27	22.767	73.513	31.37	22.41	17.35	23.0189	73.3788	31.38	23.78	19.15	24.2667	77.3318	26.45	20.01	12.65	18.8475	71.2572	27.25	19.89	14.47	19.8681	72.9105
		33.93	23.6	15.64	23.2226	68.4427	34.82	24.55	17.91	24.8309	71.3121	29.89	23.3	18.62	23.4938	78.601	31.35	23.67	19.26	24.2678	77.4093	23.75	20.26	13.87	18.8275	79.2738	25.69	21.37	15.44	20.3894	79.3672
		33.41	24.34	15.46	23.2525	69.5973	34.3	25.29	17.73	24.8686	72.5031	31.28	22.36	14.84	21.8134	69.7361	31.57	24.51	16.07	23.1674	73.3843	23.81	18.66	12.01	17.4745	73.3914	26.57	19.55	14	19.3741	72.9173
		34.63	25.63	19.24	25.7515	74.3617	35.45	27.11	20.23	26.8894	75.8515	32.56	22.47	14.32	21.8815	67.2036	33.94	23.04	16.55	23.4782	69.1755	24.46	21.21	14.42	19.5578	79.9584	27.49	22.31	16.5	21.6298	78.6825
		27.88	24.07	17.29	22.6389	81.2011	28.45	25.67	18.39	23.77	83.5502	32	24.12	18.39	24.2123	75.6635	32.46	25.57	19.54	25.3125	77.9805	23.44	17.83	13.37	17.7452	75.7046	25.08	20.25	15.09	19.7158	78.6116
		30.79	24.34	17.5	23.5825	76.5914	31.32	24.86	18.38	24.2786	77.5177	30.93	23.55	14.77	22.0758	71.3735	31.53	24.31	15.64	22.8866	72.5868	24.5	20.89	14.18	19.361	79.0243	26.61	20.34	15.74	20.4237	76.7518
		31.69	21.37	14.73	21.5267	67.9289	32.58	22.32	17	23.1223	70.9709	29.4	20.72	16.55	21.6029	73.4792	29.64	22.51	18.1	22.9427	77.4044	26.18	20.34	14.58	19.8013	75.635	27.24	21.3	15.54	20.8135	76.408
		30.04	24.26	16.74	23.0205	76.6329	30.61	25.86	17.84	24.1711	78.9646	29.09	21.03	14.5	20.7006	71.1607	29.81	22.56	16.43	22.273	74.7167	26.04	19.51	14.6	19.5022	74.8933	26.92	20.67	15.74	20.6129	76.5711
		32.97	25.9	18.35	25.0237	75.8984	34.05	26.68	19.56	26.095	76.6373	30.8	23.89	15.69	22.6011	73.3803	30.9	25.99	16.92	23.8628	77.2259	25.75	18.91	14.66	19.2546	74.7751	26.21	20.4	15.87	20.3966	77.82
		30.5	22.36	17.57	22.8831	75.0265	31.58	23.14	18.78	23.9418	75.8132	30.84	24.55	15.25	22.6019	73.2877	31.13	25.75	17.05	23.9089	76.8035	24.39	20.82	15.29	19.8016	81.1873	26.41	22.75	17.38	21.8575	82.7621
		32.96	27.39	20.32	26.3735	80.0167	33.83	28.41	21.75	27.5472	81.4283	28.67	23.6	14.76	21.5349	75.1129	29.7	24.58	15.76	22.5752	76.0108	23.95	20.45	13.77	18.8934	78.887	26.87	21.23	15.97	20.8853	77.7272
		30.15	24.29	16.19	22.8028	75.631	30.81	25.84	17.47	24.0487	78.055	32.31	22.73	15.57	22.529	69.7276	33.2	24.2	17.88	24.3094	73.221	24.61	19.83	14.02	18.9843	77.1405	26.3	21.2	16.12	20.7915	79.0551
		31.46	25.81	19.68	25.1878	80.063	32.54	26.59	20.89	26.2437	80.6505	29.96	22.86	17.64	22.9459	76.5885	30.15	22.75	18.83	23.4624	77.819	25.06	20.51	15.33	19.8989	79.4051	26.22	20.3	16.85	20.7767	79.2398
		30.07	22.76	18.36	23.2484	77.3142	30.94	23.78	19.79	24.4189	78.9234	30.87	22.83	14.81	21.8541	70.7939	31.24	24.58	16.11	23.1275	74.0318	25.94	20.03	15.64	20.1046	77.5043	27.97	21.62	17.38	21.9045	78.3141
		30.6	23.76	15.11	22.2302	72.6478	31.26	25.31	16.39	23.4938	75.1561	29.61	23.28	16.92	22.6781	76.5894	30.03	23.83	17.67	23.2973	77.58	24.88	21.71	16.56	20.7582	83.4334	25.72	22.71	17.45	21.6818	84.2992
		35.48	28.04	16.76	25.5473	72.0048	36.56	28.82	17.97	26.6532	72.9026	32.33	23.84	15.02	22.6218	69.9716	33.45	25.25	17.14	24.3719	72.8607	27.64	17.91	12.19	18.2059	65.868	29.07	20.23	13.7	20.0472	68.9618
		34	28.36	19.19	26.4497	77.7931	34.87	29.38	20.62	27.6438	79.2767	33.33	22.95	16.35	23.212	69.6429	32.24	23.88	17.75	23.908	74.1562	23.55	17.89	13.35	17.7839	75.5156	26.06	19.3	15.17	19.6867	75.5437
		34.4	25.74	19.1	25.6685	74.6177	35.06	27.29	20.38	26.9158	76.7705	30.21	23.73	15.92	22.5146	74.5269	30.92	24.57	16.94	23.4343	75.7902	25.35	21.95	15.25	20.3967	80.4605	27.18	21.9	16.24	21.3023	78.3749
		31.85	24.71	17.44	23.9429	75.1738	32.93	25.49	18.65	25.0157	75.9664	29.98	22.56	14.34	21.3259	71.1336	30.96	23.5	15.43	22.3912	72.3231	22.74	19.83	13.64	18.3221	80.5722	25.25	20.84	15.64	20.1898	79.9596
		34.97	26.77	18.69	25.9608	74.2373	35.84	27.79	20.12	27.162	75.7868	29.03	21.78	15.3	21.3075	73.3981	30.25	22.92	16.56	22.5597	74.5775	24.4	20.43	14.19	19.1961	78.6726	25.89	22.59	16.47	21.2772	82.183
		31.13	25.82	18.91	24.7709	79.5725	31.79	27.37	20.19	25.9956	81.773	30.29	22.2	14.71	21.4662	70.8689	31.54	22.86	15.93	22.5624	71.5357	25.47	21.41	12.94	19.1805	75.3062	27.74	22.49	15.43	21.2726	76.6857
		32.95	25.37	17.43	24.4244	74.1257	34.03	26.39	18.64	25.5809	75.1716	27.86	21.54	17.56	21.9239	78.693	28.3	22.64	18.25	22.6974	80.2027	24.74	21.88	14.27	19.7677	79.9019	26.58	23.63	15.79	21.4849	80.8311
		31.16	22.96	15.51	22.3046	71.5808	31.82	24.51	16.79	23.5703	74.0738	29.27	21.84	15.22	21.3483	72.9358	29.62	23.22	16.4	22.4266	75.7144	24.09	20.25	16	19.8363	82.3425	25.25	20.2	16.74	20.4388	80.9459
		32.45	26.09	18.7	25.1098	77.38	33.32	27.11	20.13	26.2962	78.9201	31	24.63	16.06	23.0599	74.3867	31.9	25.04	17.26	23.9785	75.1677	26.34	22.26	14.61	20.4612	77.681	28.78	22.92	15.87	21.8756	76.0099
		34.86	26.12	18.23	25.5091	73.1759	35.94	26.9	19.44	26.5874	73.9771	31.32	24.52	16.85	23.4773	74.9593	32	25.62	18.21	24.6233	76.9478	29.87	21.49	11.34	19.3803	64.8823	30.64	22.38	15.36	21.9203	71.5415
		34.73	26.53	17.68	25.3498	72.9911	35.6	27.55	19.11	26.563	74.6152	30.75	24.96	18.18	24.0747	78.2918	31.88	26.04	19.21	25.1707	78.9546	26.99	21.26	16.6	21.1978	78.5396	28.03	22.41	17.88	22.3946	79.8953
		33.17	23.82	14.18	22.3763	67.4594	33.83	25.37	15.46	23.6743	69.9802	31.93	21.24	13.43	20.8838	65.405	31.99	21.72	14.86	21.7753	68.0691	25.1	21.4	17.87	21.2522	84.6701	25.99	21.23	19.63	22.1255	85.1306
		32.82	23.43	14.4	22.289	67.9129	33.9	24.21	15.61	23.3991	69.0239	32.76	24.14	16.29	23.4423	71.5578	32.76	24.03	17.91	24.1582	73.743	24.96	19.94	14.45	19.3025	77.3335	26.73	21.22	16.96	21.2678	79.5654
		33.52	22.74	15.94	22.9894	68.5841	34.39	23.76	17.37	24.2117	70.4035	30.85	23.84	14.36	21.9401	71.1186	31.61	24.26	15.19	22.6686	71.7133	23.6	18.42	13.18	17.8939	75.8217	26.12	20.65	15.32	20.217	77.4006
		35.26	26.33	17.99	25.5616	72.4946	35.92	27.88	19.27	26.8228	74.6736	28.05	21.6	14.96	20.85	74.3316	29.57	22.1	16.51	22.0968	74.7272	26.18	18.71	12.94	18.5066	70.6897	28.04	20.33	14.87	20.3896	72.7161
		35.59	28.14	17.72	26.0839	73.2899	36.25	29.69	19	27.3458	75.4367	31.01	24.04	14.3	22.0085	70.9723	32	24.74	15.95	23.2865	72.7702	23.39	18.84	13.31	18.0342	77.1021	26.17	20.36	15.06	20.0202	76.5006
		31.62	24.3	17.49	23.7749	75.1895	32.7	25.08	18.7	24.845	75.9786	30.54	22.33	14.7	21.5621	70.6029	30.97	24.18	16.5	23.1185	74.6482	26	20.36	15.06	19.9768	76.8337	27.03	21.56	16.19	21.1307	78.175
		32.29	22.36	16.72	22.9399	71.0434	33.16	23.38	18.15	24.1423	72.8055	30.43	21.48	17.86	22.685	74.5482	31.92	21.92	18.57	23.5092	73.6505	24.06	19.96	13.09	18.4558	76.7072	26.45	21.3	15.14	20.432	77.2475
		33.73	25.61	16.52	24.2556	71.9111	33.81	26.86	17.96	25.3602	75.008	29.85	22.97	16.89	22.6245	75.7939	30.99	24.78	17.56	23.8021	76.8058	26.85	20.1	15.17	20.1547	75.0639	27.77	20.61	16.55	21.1585	76.1918
		30.52	24.68	17.46	23.6043	77.3405	31.37	25.58	19.93	25.1946	80.3143	29.65	23.66	16.64	22.6846	76.5079	29.83	24.9	18.24	23.8392	79.917	25.9	19.9	15	19.7734	76.3452	27.08	21.41	16.04	21.0292	77.6559
		30.9	23.72	18.67	23.9188	77.4071	32.16	25.44	20.36	25.539	79.4123	31.49	22.87	14.35	21.782	69.171	33.09	24.35	17.78	24.2871	73.3971	26.06	20.41	14.44	19.7301	75.7101	28.13	22.28	16.07	21.5957	76.771
		33.94	23.57	18.96	24.7535	72.9331	35.15	24.3	20.33	25.8954	73.6712	28.4	24.45	17.65	23.0558	81.1825	28.9	25.05	18.63	23.8034	82.3648	25.27	21.84	13.14	19.3561	76.5971	26.07	23.15	14.41	20.5645	78.8819
		33.94	26.1	17.17	24.7766	73.001	34.02	27.35	18.61	25.871	76.0463	28.35	24.02	14.82	21.6102	76.2263	29.96	25.75	16.53	23.3631	77.981	23.32	19.55	13.34	18.2534	78.2736	25.89	20.71	15.08	20.0711	77.5245
		33.48	25.54	18.12	24.93	74.4622	33.56	26.79	19.56	26.0049	77.4877	29.21	22.59	16.96	22.3679	76.5761	30.14	23.39	17.71	23.1987	76.9699	27.8	21.44	14.98	20.7457	74.6247	28.67	22.67	18.45	22.8889	79.8358
		32.45	22.79	16.06	22.8158	70.3105	33.3	23.69	18.53	24.4509	73.4261	31.08	23.96	16.68	23.1591	74.5144	31.99	25.2	17.8	24.3003	75.9622	24.91	20.57	14.08	19.3228	77.5705	26.45	20.4	15.54	20.3159	76.8086
		28.03	23.56	17.4	22.5657	80.5056	29.29	25.28	19.09	24.1788	82.5496	32.54	22.94	15.35	22.5445	69.2823	33.07	23.65	16.62	23.5125	71.0992	24.6	19.36	13.72	18.6953	75.997	26.86	21.22	15.69	20.7567	77.2773
		33.79	22.79	13.82	21.9962	65.0967	35	23.52	15.19	23.2107	66.3162	30.54	24.02	16.56	22.988	75.2717	31.69	25.46	17.66	24.2432	76.5012	24.65	19.75	13.47	18.7176	75.9335	27.15	21.12	16.05	20.9562	77.1868
		34.46	26.98	17.56	25.3684	73.6171	35.31	27.88	20.03	27.0162	76.5114	30.6	22.63	16.82	22.6679	74.078	30.03	23.96	18.26	23.5965	78.5764	22.59	18.34	12.12	17.124	75.8036	24.98	19.71	14.22	19.1305	76.5832
		30.46	25.27	16.77	23.4579	77.0122	31.72	26.52	18.46	24.9486	78.6526	28.28	22.64	15.72	21.5908	76.3467	29.06	23.02	17.28	22.6107	77.8071	23.8	19.16	12.79	18.0004	75.6317	26.23	20.06	14.97	19.8968	75.8552
		32.07	26.07	18.4	24.8706	77.5509	33.28	27.79	19.77	26.3447	79.1607	28.5	21.61	13.55	20.2837	71.1707	28.94	21.53	15.4	21.2498	73.427	26.05	22.34	14.34	20.2837	77.8644	28.22	23.26	16.46	22.1071	78.3385
		34.04	24.65	13.49	22.4529	65.9604	34.89	25.55	15.96	24.2312	69.4503	29.63	23.75	16.37	22.5847	76.2225	30.65	25.54	17.49	23.9229	78.0519	23.84	19.93	13.47	18.5664	77.8791	26.55	20.92	15.48	20.4864	77.1616
		32.6	27.35	17.8	25.1303	77.0869	32.68	28.6	19.24	26.199	80.1682	31.62	22.4	15.27	22.1148	69.9393	32.27	22.51	15.95	22.6279	70.1207	24.95	20.83	13.93	19.3451	77.5354	27.54	22.87	16.29	21.7295	78.9017
		31.16	24.23	16.03	22.9594	73.6824	32.01	25.13	18.5	24.5971	76.8418	28.08	24.75	18.2	23.2996	82.9757	29.46	25.22	18.63	24.0103	81.5012	25.14	21.17	14.02	19.5409	77.7283	27.97	22.94	16.12	21.788	77.8977
		31.44	25.35	17.44	24.0438	76.4751	32.7	27.07	19.13	25.6793	78.5301	29.85	24.12	15.14	22.1726	74.2799	30.37	24.09	23.67	25.8718	85.1887	24.71	21.12	16.44	20.4718	82.8483	24.78	21.9	17.34	21.1121	85.1982
		31.43	23.24	15.41	22.411	71.3045	32.64	23.97	16.78	23.5905	72.2747	29.44	23.83	15.56	22.1832	75.3505	29.31	25.06	16.85	23.1312	78.9193	24.34	20.19	14.59	19.2828	79.2228	26.71	20.15	16.87	20.8619	78.1054
		33.63	21.74	14.56	21.998	65.4117	34.48	22.64	16	23.2018	67.2905	28.43	23.14	15.75	21.8009	76.6826	28.93	24.67	17.04	22.9965	79.4903	24.88	18.93	13.2	18.3876	73.9051	26.76	20.36	15.05	20.1651	75.3553
		31.24	23.67	15.87	22.7246	72.7419	32.5	24.92	18.34	24.5816	75.6357	30.18	23.6	16.04	22.5223	74.6264	30.63	25.62	17.33	23.8694	77.9282	26.75	18.91	15.05	19.6721	73.5405	28.39	22.48	17.02	22.1466	78.0085
		32.88	24.7	16.95	23.9662	72.89	34.14	26.42	18.64	25.6181	75.0385	28.12	23.44	17.44	22.5687	80.2585	29.76	25.15	18.53	24.026	80.7326	25.47	19.9	15.03	19.6765	77.2535	27.66	22.19	16.86	21.7916	78.7838
		33.15	27.31	17.47	25.1015	75.7209	34.36	28.04	18.84	26.2807	76.4864	29.31	22.83	16.53	22.2808	76.0179	29.51	23.88	18.37	23.4803	79.5674	23.04	18.13	13.3	17.711	76.8708	24.88	19.61	15.13	19.471	78.2598
		31.33	22.29	17.22	22.9105	73.1264	31.41	23.54	18.66	23.9844	76.3591	32.5	23.23	15.45	22.6788	69.781	32.99	24.86	17.25	24.1856	73.312	23.77	20.18	16.09	19.7622	83.1393	24.9	20.57	17.39	20.729	83.2489
		33.95	25.63	17.84	24.9456	73.4775	34.8	26.53	20.31	26.567	76.3419	29.01	24.41	16.1	22.5068	77.5829	30.33	24.96	16.91	23.3931	77.1284	25.49	19.04	15.39	19.5475	76.687	27.82	22.41	17	21.9659	78.9573
		31.88	23.9	17.62	23.767	74.5514	33.14	25.62	19.31	25.4041	76.6571	28.64	25.23	16.71	22.9415	80.1031	28.64	25.18	17.07	23.0898	80.6209	25.48	20.26	12.94	18.8332	73.9137	28.27	23.09	15.01	21.3982	75.6922
		30.82	22.46	16.72	22.62	73.3939	32.03	23.19	18.09	23.7738	74.2236	31.86	22.91	16.72	23.0234	72.2642	32.42	23.89	17.53	23.8563	73.5852	23.01	20.94	12.76	18.3195	79.6156	26.36	21.83	14.93	20.4811	77.6976
		a – length, b – width, c – thickness, G – geometric mean diameter, S – Sphericity; physical properties for raw cashew nuts
		ar, br, cr, Gr, Sr – Physical properties for roasted nuts

## Sheet: Supplementary Table 4
		Supplementary Table 4: True density, bulk density, porosity and mass of raw cashew nut and cashew nut roasted in palm-kernel oil
		True Density						Bulk Density						Porosity						Mass
		Large		Medium		Small		Large		Medium		Small		Large		Medium		Small		Large		Medium		Small
		TDA	TDAr	TDB	TDBr	TDC	TDCr	BDA	BDAr	BDB	BDBr	BDC	BDCr	PA	Par	PB	PBr	PC	PCr	MA	MAr	MB	MBr	MC	MCr
		(g/cm3)	(g/cm3)	(g/cm3)	(g/cm3)	(g/cm3)	(g/cm3)	(g/cm3)	(g/cm3)	(g/cm3)	(g/cm3)	(g/cm3)	(g/cm3)	(%)	(%)	(%)	(%)	(%)	(%)	(g)	(g)	(g)	(g)	(g)	(g)
		1.03377	0.808033	1.04038	0.768157	1.02347	0.60248	0.638889	0.472222	0.633333	0.461111	0.618182	0.387636	38.1979	41.5591	39.1249	39.9718	39.5992	35.6599	7.96	7.2723	5.7221	5.3771	3.0704	3.0124
		1.04727	0.794846	1.08918	0.770025	0.702125	0.3961	0.677778	0.5	0.622222	0.505556	0.654545	0.435	35.2816	37.0947	42.8726	34.3456	36.2788	41.0177	5.76	5.1665	6.5351	6.0832	2.8085	2.3766
		1.05741	0.9239	1.10708	0.867098	1.03773	0.673778	0.644444	0.461111	0.65	0.5	0.654545	0.421091	39.0543	50.0908	41.287	42.3364	36.9255	37.503	5.71	5.5434	5.5354	5.2893	3.1132	3.032
		0.94507	0.665598	1.01044	0.758333	1.07743	0.914465	0.644444	0.483333	0.616667	0.472222	0.645455	0.428	31.8099	27.3836	38.9705	37.7289	40.0929	53.1967	6.71	5.7907	5.0522	4.55	4.3097	3.9322
		1.11	0.900833	0.717143	0.831651	1.20825	0.848327	0.65	0.488889	0.616667	0.5	0.618182	0.413182	41.4414	45.7293	14.0106	39.8786	48.8366	51.2945	5.55	5.405	5.02	6.9027	4.833	4.6658
		0.976842	0.639258	1.0319	0.802776	1.0245	0.669047	0.661111	0.483333	0.611111	0.45	0.627273	0.377818	32.3216	24.3915	40.7781	43.9445	38.7728	43.5289	9.28	7.6711	5.1595	4.6561	3.0735	2.8769
		0.95125	0.709624	1.00593	0.76038	0.841371	0.559	0.644444	0.522222	0.616667	0.433333	0.609091	0.358	32.2529	26.4086	38.697	43.011	27.6074	35.9571	7.61	7.1672	5.935	5.3987	2.9448	2.795
		0.979545	0.664736	1.0525	0.706671	1.1512	0.686073	0.633333	0.472222	0.611111	0.455556	0.636364	0.375455	35.3442	28.961	41.9372	35.535	44.7217	45.2748	8.62	7.3121	6.5255	5.7947	4.6048	3.7734
		0.997753	0.806039	1.07416	0.723773	1.1157	0.76085	0.622222	0.488889	0.622222	0.466667	0.609091	0.394545	37.6376	39.3467	42.0735	35.5231	45.4073	48.1441	8.88	8.3022	6.1227	5.4283	3.3471	3.0434
		0.957778	0.744982	0.951273	0.6782	1.02071	0.705289	0.627778	0.472222	0.611111	0.466667	0.6	0.372909	34.4548	36.6129	35.7586	31.1904	41.2176	47.1268	8.62	8.1948	5.232	4.7474	2.858	2.6801
		1.005	0.712149	1.07413	0.736028	0.977872	0.667038	0.616667	0.505556	0.638889	0.483333	0.627273	0.399091	38.6401	29.0098	40.5205	34.3322	35.8533	40.1697	8.04	7.1927	5.6929	5.2994	3.8137	3.5353
		0.964103	0.655307	1.00568	0.729459	1.10363	0.633854	0.633333	0.483333	0.644444	0.483333	0.609091	0.413364	34.3085	26.2432	35.9195	33.7409	44.8104	34.7857	7.52	6.6186	5.0284	4.4497	3.3109	3.0425
		1.0775	0.762039	0.92946	0.656632	1.1782	0.696469	0.627778	0.533333	0.633333	0.477778	0.609091	0.400909	41.7376	30.0124	31.8601	27.2382	48.3033	42.4369	8.62	7.7728	4.6473	4.4651	4.1237	3.4127
		1.00225	0.810333	1.0148	0.748652	1.22037	0.682286	0.638889	0.5	0.638889	0.488889	0.581818	0.400091	36.2544	38.297	37.0429	34.6975	52.3243	41.3602	8.92	8.2654	5.5814	5.1657	3.6611	3.3432
		0.9825	0.66452	1.07612	0.8795	1.08329	0.761113	0.633333	0.483333	0.633333	0.488889	0.609091	0.377455	35.5386	27.2658	41.1463	44.4129	43.7738	50.4076	7.86	6.6452	5.5958	5.4529	4.5498	4.0339
		0.99359	0.669725	1.01092	0.682045	1.00651	0.597067	0.627778	0.483333	0.611111	0.45	0.627273	0.386182	36.8172	27.8311	39.5488	34.022	37.6785	35.3202	7.75	6.0945	6.0655	4.5015	4.328	3.5824
		1.03291	0.832663	1.12134	0.715365	1.08276	0.6578	0.661111	0.488889	0.627778	0.438889	0.636364	0.395364	35.9954	41.2861	44.0154	38.6482	41.2274	39.8961	8.16	7.6605	5.9431	5.2937	4.4393	3.9468
		1.04051	0.857289	1.02605	0.735691	1.03782	0.64318	0.638889	0.488889	0.622222	0.45	0.627273	0.376727	38.5983	42.9727	39.3576	38.833	39.5588	41.4274	8.22	7.7156	5.9511	5.0027	3.5286	3.2159
		1.035	0.660029	0.7722	0.749721	1.08122	0.69645	0.655556	0.483333	0.65	0.45	0.609091	0.410182	36.6613	26.7709	15.8249	39.9776	43.6662	41.1039	8.28	6.8643	3.861	5.0981	4.9736	4.1787
		1.03788	0.694852	1.10245	0.413871	0.984256	0.6506	0.622222	0.494444	0.644444	0.45	0.627273	0.383727	40.0487	28.8418	41.5446	42.5643	36.2694	41.0195	6.85	6.1147	6.0635	2.8971	3.8386	3.253
		0.607778	0.3752	1.00417	0.68336	0.925826	0.673927	0.611111	0.455556	0.611111	0.466667	0.636364	0.439273	39.8143	40.87	39.1425	31.71	31.2653	34.819	5.47	4.3148	6.025	5.1252	4.2588	3.7066
		0.940909	0.79518	1.10276	0.669857	1.11857	0.679556	0.627778	0.505556	0.644444	0.444444	0.645455	0.404364	33.2797	36.4225	41.5605	33.6509	42.2963	40.4959	8.28	7.9518	5.4035	4.689	3.3557	3.058
		1.00125	0.739075	0.98375	0.694086	1.05998	0.756933	0.6	0.494444	0.605556	0.483333	0.627273	0.452636	40.0749	33.0996	38.4442	30.364	40.8222	40.2013	8.01	5.9126	5.1155	4.8586	5.2999	4.5416
		1.09714	0.774767	1.03163	0.773356	1.03578	0.825067	0.622222	0.45	0.622222	0.461111	0.627273	0.396	43.287	41.918	39.6857	40.3753	39.4398	52.0039	7.68	6.9729	6.1898	5.6455	5.2825	4.9504
		0.996667	0.779406	1.17046	0.94027	1.13766	0.814881	0.622222	0.494444	0.65	0.488889	0.636364	0.418364	37.5697	36.5613	44.4664	48.0055	44.0637	48.6595	8.97	8.2617	6.0864	5.9237	3.9818	3.4225
		1.01644	0.758744	1.06052	0.6483	1.08442	0.60675	0.611111	0.483333	0.627778	0.433333	0.609091	0.379818	39.8772	36.2983	40.8047	33.1585	43.8324	37.4012	7.42	6.8287	5.3026	4.5381	2.6026	2.427
		1.01084	0.604544	1.00323	0.649558	1.03334	0.749033	0.622222	0.427778	0.6	0.466667	0.618182	0.369364	38.4452	29.2396	40.1933	28.1563	40.1763	50.688	8.39	5.4409	5.6181	5.0016	5.1667	4.4942
		0.97375	0.782544	1.06582	0.812271	0.977282	0.681731	0.633333	0.483333	0.622222	0.444444	0.609091	0.378727	34.9593	38.2357	41.6201	45.2838	37.675	44.4462	7.79	7.0429	6.3949	5.6859	3.8114	3.545
		1.01882	0.771	1.08502	0.790164	1.05494	0.63412	0.638889	0.477778	0.644444	0.461111	0.590909	0.403818	37.2915	38.0314	40.6051	41.6436	43.9866	36.3183	8.66	6.168	6.5101	5.7682	3.6923	3.1706
		0.943182	0.670952	1.07318	0.764629	1.10893	0.61332	0.622222	0.488889	0.638889	0.483333	0.618182	0.401273	34.0295	27.1351	40.4674	36.7885	44.2544	34.5737	8.3	7.045	6.1171	5.3524	3.3268	3.0666
		0.994565	0.65802	1.06178	0.755015	1.02554	0.77236	0.605556	0.422222	0.627778	0.45	0.6	0.44	39.1135	35.8344	40.8751	40.3985	41.4941	43.0317	9.15	6.646	5.8398	5.0586	3.9996	3.8618
		1.02833	0.714173	1.03076	0.700092	1.03935	0.78624	0.644444	0.45	0.633333	0.466667	0.636364	0.448818	37.3312	36.9901	38.5565	33.3421	38.7729	42.9159	6.17	5.3563	7.2153	6.0908	4.1574	3.9312
		0.991463	0.679339	1.10318	0.757492	1.12359	0.81524	0.644444	0.472222	0.638889	0.444444	0.654545	0.452727	35.0007	30.488	42.0868	41.3268	41.7454	44.467	8.13	7.4048	5.4056	4.6207	4.1573	4.0762
		1.02805	0.675656	1.0648	0.758314	1.07452	0.83854	0.655556	0.444444	0.627778	0.472222	0.627273	0.460364	36.2332	34.2203	41.0427	37.7274	41.6233	45.0994	7.916	6.0809	6.3888	5.3082	4.2981	4.1927
		1.01013	0.642427	1.03612	0.711738	1.07738	0.767325	0.65	0.444444	0.661111	0.466667	0.609091	0.433455	35.6521	30.8179	36.1936	34.4328	43.4655	43.511	9.0912	7.0667	5.1806	4.3416	3.1244	3.0693
		0.981174	0.6789	1.03859	0.713812	0.9925	0.714367	0.6	0.427778	0.65	0.455556	0.627273	0.419364	38.8488	36.9896	37.4149	36.1799	36.7987	41.2957	6.7701	5.4312	6.0238	4.9253	4.9625	4.2862
		1.0014	0.68988	0.993617	0.656361	1.14165	0.734357	0.622222	0.427778	0.616667	0.45	0.627273	0.447636	37.8646	37.9924	37.9372	31.4402	45.0554	39.0438	8.3116	5.726	5.9617	4.7258	3.5391	3.0843
		1.03937	0.657927	1.02867	0.700871	1.03511	0.67616	0.633333	0.455556	0.65	0.45	0.645455	0.418909	39.0656	30.7589	36.8114	35.7942	37.6438	38.0459	6.7559	5.395	6.172	4.9061	3.8299	3.3808
		1.08482	0.658647	1.05379	0.764451	1.08426	0.79874	0.6	0.461111	0.611111	0.455556	0.645455	0.428273	44.6914	29.9912	42.0085	40.4075	40.4706	46.3815	7.9192	6.7182	6.6389	5.4276	4.5539	3.9937
		0.952479	0.989707	1.04588	0.759544	1.0141	0.63707	0.6	0.438889	0.65	0.455556	0.590909	0.433636	37.0065	55.6546	37.8516	40.0225	41.7309	31.9327	8.9533	7.4228	6.2753	5.1649	2.9409	2.7394
		0.99865	0.805122	1.09258	0.837625	0.957	0.64366	0.605556	0.45	0.633333	0.488889	0.590909	0.386727	39.3626	44.1079	42.0333	41.6339	38.254	39.9175	7.9892	7.2461	6.774	6.0309	3.828	3.2183
		1.01457	0.70967	1.07948	0.732339	1.03534	0.669132	0.622222	0.472222	0.638889	0.472222	0.572727	0.365818	38.6714	33.4589	40.8151	35.5186	44.6823	45.3295	7.102	6.2451	5.3974	4.5405	3.9343	3.5464
		1.01777	0.7399	1.08177	0.799028	1.09019	0.715	0.638889	0.427778	0.638889	0.466667	0.636364	0.363727	37.2268	42.1844	40.9402	41.5957	41.628	49.1291	8.9564	8.1389	6.4906	5.6731	4.6878	3.718
		1.0614	0.815967	1.08509	0.791063	1.10185	0.695019	0.6	0.466667	0.633333	0.461111	0.590909	0.400091	43.4709	42.8082	41.6332	41.71	46.371	42.4346	8.4912	7.5069	5.968	4.9837	4.2972	3.6141
		0.964141	0.661431	1.04895	0.788571	0.713875	0.438365	0.627778	0.455556	0.627778	0.466667	0.618182	0.416455	34.8873	31.1258	40.1518	40.8213	13.4048	4.99831	7.5203	6.7466	6.2937	5.52	2.8555	2.2795
		1.01698	0.706832	1.08453	0.751208	1.10407	0.700357	0.638889	0.45	0.627778	0.461111	0.636364	0.389364	37.1775	36.3356	42.1154	38.6174	42.3618	44.405	8.2375	7.139	6.5072	5.4087	3.3122	2.9415
		0.943414	0.809844	1.05708	0.774771	1.20037	0.686442	0.627778	0.45	0.616667	0.427778	0.636364	0.407909	33.4568	44.4338	41.6634	44.7866	46.9859	40.5763	8.2077	7.2886	6.3425	5.4234	3.6011	2.9517
		0.9972	0.787556	1.11996	0.785033	1.11467	0.656378	0.638889	0.455556	0.661111	0.472222	0.627273	0.386091	35.9317	42.1558	40.9701	39.8469	43.7255	41.1786	7.9776	7.088	5.5998	4.7102	3.344	2.9537
		1.01981	0.65823	1.14916	0.742778	1.13709	0.718643	0.655556	0.461111	0.655556	0.466667	0.645455	0.379818	35.7181	29.9468	42.9535	37.1728	43.2363	47.1479	7.6486	6.5823	5.7458	4.6795	3.7524	3.0183
		1.07297	0.652851	1.0346	0.625882	1.10663	0.649548	0.65	0.444444	0.627778	0.466667	0.636364	0.393636	39.4206	31.9226	39.3217	25.4386	42.4953	39.3984	7.5108	6.5938	5.173	4.256	2.9879	2.7281
		1.00821	0.806778	1.05074	0.740643	1.16112	0.643347	0.638889	0.444444	0.622222	0.438889	0.636364	0.371455	36.6315	44.9112	40.7823	40.7422	45.1942	42.2622	8.0657	7.261	5.9892	5.1845	3.7156	3.1524
		0.895177	0.673778	1.1082	0.660675	1.15158	0.62476	0.627778	0.461111	0.666667	0.433333	0.636364	0.398364	29.8711	31.5633	39.8424	34.4105	44.74	36.2373	7.0719	6.064	6.0951	5.0872	3.5699	3.1238
		0.989263	0.7875	1.07572	0.734194	1.1495	0.61328	0.611111	0.444444	0.661111	0.455556	0.627273	0.366545	38.2256	43.5626	38.5425	37.9516	45.4308	40.232	7.9141	7.0875	5.3786	4.552	3.4485	3.0664
		0.991287	0.655933	1.04832	0.664269	1.13887	0.680778	0.627778	0.45	0.627778	0.455556	0.618182	0.355909	36.6705	31.3954	40.1156	31.42	45.7196	47.7202	7.9303	6.8217	6.2899	5.1813	3.4166	3.0635
		0.991345	0.677164	1.04336	0.699726	1.20087	0.678267	0.661111	0.455556	0.661111	0.461111	0.645455	0.395182	33.3117	32.7259	36.6363	34.1012	46.2513	41.7365	8.3273	7.4488	5.2168	4.3383	3.8428	3.0522
		1.00828	0.644167	1.03876	0.726149	1.10638	0.656981	0.644444	0.438889	0.616667	0.461111	0.618182	0.376727	36.0845	31.8672	40.6343	36.4991	44.1255	42.6578	6.9571	5.7975	6.0248	4.8652	4.4255	3.482
		1.03122	0.820033	1.01204	0.631456	1.04837	0.65324	0.627778	0.438889	0.65	0.45	0.636364	0.36	39.1225	46.4791	35.7733	28.7361	39.2996	44.8901	8.1466	7.3803	5.0602	4.2939	3.9838	3.2662
		1.05979	0.753416	1.0609	0.616069	1.122	0.658365	0.622222	0.422222	0.661111	0.455556	0.618182	0.362364	41.288	43.9589	37.6839	26.0545	44.9036	44.9601	8.4783	7.6095	5.3045	4.4357	3.927	3.4235
		1.0819	0.717278	1.03955	0.752868	1.1218	0.602592	0.616667	0.433333	0.633333	0.444444	0.6	0.403091	43.0015	39.5864	39.0762	40.9665	46.5145	33.1071	7.5733	6.4555	6.2373	5.1195	3.3654	2.9527
		0.690087	0.684829	1.01968	0.693889	1.02476	0.649525	0.644444	0.477778	0.661111	0.466667	0.636364	0.404909	33.2435	30.234	35.1648	32.7462	37.9011	37.6607	5.5207	4.7938	5.0984	4.3715	2.9718	2.5981
		TD – true density, BD – bulk density, P – porosity, M – mass; physical properties for raw cashew nuts
		TDr, BDr, Pr Mr – Physical properties for roasted nuts
